# Supplementary material for: Quantitative acetylated proteomics on left atrial appendage tissues revealed atrial energy metabolism and contraction status in patients with valvular heart disease with atrial fibrillation
Source: Front Cardiovasc Med. 2022 Sep 13;9:962036. doi: 10.3389/fcvm.2022.962036 (PMC9513032; doi:10.3389/fcvm.2022.962036)
Supplement: Supplementary file 1 [file Table_1.XLSX]

## Sheet: energy metabolism
Protein accession	Classification	Protein description	Gene name	Position	AF/SR Ratio	Regulated Type	AF/SR P value	Amino acid	Biological Process	Cellular Component	Molecular Function	KEGG KO No.	KEGG Gene	KEGG pathway	IPR ID	Domain description_x000D_
O00483	Oxidative Phosphorylation	Cytochrome c oxidase subunit NDUFA4	NDUFA4	55	1.41	Up	0.0179	K	GO:0009116 nucleoside metabolic process; GO:0042278 purine nucleoside metabolic process; GO:0006123 mitochondrial electron transport, cytochrome c to oxygen; GO:0009167 purine ribonucleoside monophosphate metabolic process; GO:0009117 nucleotide metabolic process; GO:0044699 single-organism process; GO:0044237 cellular metabolic process; GO:0006796 phosphate-containing compound metabolic process;…	GO:0016020 membrane; GO:0044421 extracellular region part; GO:0098800 inner mitochondrial membrane protein complex; GO:0031090 organelle membrane; GO:0098796 membrane protein complex; GO:0031982 vesicle; GO:0005737 cytoplasm; GO:0032991 macromolecular complex; GO:0045271 respiratory chain complex I; GO:0044424 intracellular part; GO:0098798 mitochondrial protein complex; GO:0005747 mitochondrial …	GO:0016651 oxidoreductase activity, acting on NAD(P)H; GO:0003954 NADH dehydrogenase activity; GO:0003824 catalytic activity; GO:0005488 binding; GO:0044877 macromolecular complex binding; GO:0050136 NADH dehydrogenase (quinone) activity; GO:0005515 protein binding; GO:0016655 oxidoreductase activity, acting on NAD(P)H, quinone or similar compound as acceptor; GO:0008137 NADH dehydrogenase (ubiqu…	K03948	NDUFA4; NADH dehydrogenase (ubiquinone) 1 alpha subcomplex subunit 4	hsa05010 Alzheimer's disease - Homo sapiens (human); hsa04723 Retrograde endocannabinoid signaling - Homo sapiens (human); hsa04932 Non-alcoholic fatty liver disease (NAFLD) - Homo sapiens (human); hsa01100 Metabolic pathways - Homo sapiens (human); hsa00190 Oxidative phosphorylation - Homo sapiens (human); hsa05016 Huntington's disease - Homo sapiens (human); hsa04714 Thermogenesis - Homo sapien…
O43676	Oxidative Phosphorylation	NADH dehydrogenase [ubiquinone] 1 beta subcomplex subunit 3	NDUFB3	23	1.677	Up	0.000712	K	GO:0044085 cellular component biogenesis; GO:0009116 nucleoside metabolic process; GO:0042278 purine nucleoside metabolic process; GO:0009167 purine ribonucleoside monophosphate metabolic process; GO:0009117 nucleotide metabolic process; GO:0044699 single-organism process; GO:0044237 cellular metabolic process; GO:0006796 phosphate-containing compound metabolic process; GO:0008152 metabolic proce…	GO:0016020 membrane; GO:0044421 extracellular region part; GO:0098800 inner mitochondrial membrane protein complex; GO:0031090 organelle membrane; GO:0098796 membrane protein complex; GO:0005737 cytoplasm; GO:0031982 vesicle; GO:0031224 intrinsic component of membrane; GO:0045271 respiratory chain complex I; GO:0032991 macromolecular complex; GO:0044424 intracellular part; GO:0098798 mitochondria…	GO:0050136 NADH dehydrogenase (quinone) activity; GO:0016651 oxidoreductase activity, acting on NAD(P)H; GO:0003954 NADH dehydrogenase activity; GO:0003824 catalytic activity; GO:0016655 oxidoreductase activity, acting on NAD(P)H, quinone or similar compound as acceptor; GO:0008137 NADH dehydrogenase (ubiquinone) activity; GO:0016491 oxidoreductase activity;	K03959	NDUFB3; NADH dehydrogenase (ubiquinone) 1 beta subcomplex subunit 3	hsa05010 Alzheimer's disease - Homo sapiens (human); hsa04723 Retrograde endocannabinoid signaling - Homo sapiens (human); hsa04932 Non-alcoholic fatty liver disease (NAFLD) - Homo sapiens (human); hsa01100 Metabolic pathways - Homo sapiens (human); hsa00190 Oxidative phosphorylation - Homo sapiens (human); hsa05016 Huntington's disease - Homo sapiens (human); hsa04714 Thermogenesis - Homo sapien…
O75323	Oxidative Phosphorylation	Protein NipSnap homolog 2	NIPSNAP2	281	4.033	Up	0.048	K	GO:0009116 nucleoside metabolic process; GO:0042278 purine nucleoside metabolic process; GO:0009167 purine ribonucleoside monophosphate metabolic process; GO:0009117 nucleotide metabolic process; GO:0044699 single-organism process; GO:0009058 biosynthetic process; GO:0009163 nucleoside biosynthetic process; GO:0046129 purine ribonucleoside biosynthetic process; GO:0009156 ribonucleoside monophosp…	GO:0043229 intracellular organelle; GO:0016020 membrane; GO:0031226 intrinsic component of plasma membrane; GO:0071944 cell periphery; GO:0005737 cytoplasm; GO:0031224 intrinsic component of membrane; GO:0044424 intracellular part; GO:0005887 integral component of plasma membrane; GO:0005623 cell; GO:0016021 integral component of membrane; GO:0005739 mitochondrion; GO:0005886 plasma membrane; GO:…	GO:0005515 protein binding; GO:0005488 binding;				IPR012577; IPR011008;	NIPSNAP; Dimeric alpha-beta barrel; _x000D_
O75323	Oxidative Phosphorylation	Protein NipSnap homolog 2	NIPSNAP2	82	0.67	Down	0.0388	K	GO:0009116 nucleoside metabolic process; GO:0042278 purine nucleoside metabolic process; GO:0009167 purine ribonucleoside monophosphate metabolic process; GO:0009117 nucleotide metabolic process; GO:0044699 single-organism process; GO:0009058 biosynthetic process; GO:0009163 nucleoside biosynthetic process; GO:0046129 purine ribonucleoside biosynthetic process; GO:0009156 ribonucleoside monophosp…	GO:0043229 intracellular organelle; GO:0016020 membrane; GO:0031226 intrinsic component of plasma membrane; GO:0071944 cell periphery; GO:0005737 cytoplasm; GO:0031224 intrinsic component of membrane; GO:0044424 intracellular part; GO:0005887 integral component of plasma membrane; GO:0005623 cell; GO:0016021 integral component of membrane; GO:0005739 mitochondrion; GO:0005886 plasma membrane; GO:…	GO:0005515 protein binding; GO:0005488 binding;				IPR012577; IPR011008;	NIPSNAP; Dimeric alpha-beta barrel; _x000D_
O75947	Oxidative Phosphorylation	"ATP synthase subunit d, mitochondrial"	ATP5H	85	1.426	Up	0.00726	K	GO:0009116 nucleoside metabolic process; GO:0042278 purine nucleoside metabolic process; GO:0009167 purine ribonucleoside monophosphate metabolic process; GO:0090662 ATP hydrolysis coupled transmembrane transport; GO:0009117 nucleotide metabolic process; GO:0006839 mitochondrial transport; GO:0044699 single-organism process; GO:0009058 biosynthetic process; GO:0046129 purine ribonucleoside biosyn…	GO:0016020 membrane; GO:0044421 extracellular region part; GO:0098800 inner mitochondrial membrane protein complex; GO:0031090 organelle membrane; GO:0098796 membrane protein complex; GO:0031982 vesicle; GO:0005737 cytoplasm; GO:0032991 macromolecular complex; GO:0098798 mitochondrial protein complex; GO:0044424 intracellular part; GO:0005623 cell; GO:0044455 mitochondrial membrane part; GO:00444…	GO:0015075 ion transmembrane transporter activity; GO:0022892 substrate-specific transporter activity; GO:0015077 monovalent inorganic cation transmembrane transporter activity; GO:0022890 inorganic cation transmembrane transporter activity; GO:0015078 hydrogen ion transmembrane transporter activity; GO:0008324 cation transmembrane transporter activity; GO:0022891 substrate-specific transmembrane…	K02138	ATPeF0D; F-type H+-transporting ATPase subunit d	hsa05010 Alzheimer's disease - Homo sapiens (human); hsa05016 Huntington's disease - Homo sapiens (human); hsa04714 Thermogenesis - Homo sapiens (human); hsa01100 Metabolic pathways - Homo sapiens (human); hsa00190 Oxidative phosphorylation - Homo sapiens (human); hsa05012 Parkinson's disease - Homo sapiens (human);
O75947	Oxidative Phosphorylation	"ATP synthase subunit d, mitochondrial"	ATP5H	63	1.481	Up	0.0139	K	GO:0009116 nucleoside metabolic process; GO:0042278 purine nucleoside metabolic process; GO:0009167 purine ribonucleoside monophosphate metabolic process; GO:0090662 ATP hydrolysis coupled transmembrane transport; GO:0009117 nucleotide metabolic process; GO:0006839 mitochondrial transport; GO:0044699 single-organism process; GO:0009058 biosynthetic process; GO:0046129 purine ribonucleoside biosyn…	GO:0016020 membrane; GO:0044421 extracellular region part; GO:0098800 inner mitochondrial membrane protein complex; GO:0031090 organelle membrane; GO:0098796 membrane protein complex; GO:0031982 vesicle; GO:0005737 cytoplasm; GO:0032991 macromolecular complex; GO:0098798 mitochondrial protein complex; GO:0044424 intracellular part; GO:0005623 cell; GO:0044455 mitochondrial membrane part; GO:00444…	GO:0015075 ion transmembrane transporter activity; GO:0022892 substrate-specific transporter activity; GO:0015077 monovalent inorganic cation transmembrane transporter activity; GO:0022890 inorganic cation transmembrane transporter activity; GO:0015078 hydrogen ion transmembrane transporter activity; GO:0008324 cation transmembrane transporter activity; GO:0022891 substrate-specific transmembrane…	K02138	ATPeF0D; F-type H+-transporting ATPase subunit d	hsa05010 Alzheimer's disease - Homo sapiens (human); hsa05016 Huntington's disease - Homo sapiens (human); hsa04714 Thermogenesis - Homo sapiens (human); hsa01100 Metabolic pathways - Homo sapiens (human); hsa00190 Oxidative phosphorylation - Homo sapiens (human); hsa05012 Parkinson's disease - Homo sapiens (human);
O75947	Oxidative Phosphorylation	"ATP synthase subunit d, mitochondrial"	ATP5H	95	1.377	Up	0.00217	K	GO:0009116 nucleoside metabolic process; GO:0042278 purine nucleoside metabolic process; GO:0009167 purine ribonucleoside monophosphate metabolic process; GO:0090662 ATP hydrolysis coupled transmembrane transport; GO:0009117 nucleotide metabolic process; GO:0006839 mitochondrial transport; GO:0044699 single-organism process; GO:0009058 biosynthetic process; GO:0046129 purine ribonucleoside biosyn…	GO:0016020 membrane; GO:0044421 extracellular region part; GO:0098800 inner mitochondrial membrane protein complex; GO:0031090 organelle membrane; GO:0098796 membrane protein complex; GO:0031982 vesicle; GO:0005737 cytoplasm; GO:0032991 macromolecular complex; GO:0098798 mitochondrial protein complex; GO:0044424 intracellular part; GO:0005623 cell; GO:0044455 mitochondrial membrane part; GO:00444…	GO:0015075 ion transmembrane transporter activity; GO:0022892 substrate-specific transporter activity; GO:0015077 monovalent inorganic cation transmembrane transporter activity; GO:0022890 inorganic cation transmembrane transporter activity; GO:0015078 hydrogen ion transmembrane transporter activity; GO:0008324 cation transmembrane transporter activity; GO:0022891 substrate-specific transmembrane…	K02138	ATPeF0D; F-type H+-transporting ATPase subunit d	hsa05010 Alzheimer's disease - Homo sapiens (human); hsa05016 Huntington's disease - Homo sapiens (human); hsa04714 Thermogenesis - Homo sapiens (human); hsa01100 Metabolic pathways - Homo sapiens (human); hsa00190 Oxidative phosphorylation - Homo sapiens (human); hsa05012 Parkinson's disease - Homo sapiens (human);
O75947	Oxidative Phosphorylation	"ATP synthase subunit d, mitochondrial"	ATP5H	58	1.477	Up	0.0065	K	GO:0009116 nucleoside metabolic process; GO:0042278 purine nucleoside metabolic process; GO:0009167 purine ribonucleoside monophosphate metabolic process; GO:0090662 ATP hydrolysis coupled transmembrane transport; GO:0009117 nucleotide metabolic process; GO:0006839 mitochondrial transport; GO:0044699 single-organism process; GO:0009058 biosynthetic process; GO:0046129 purine ribonucleoside biosyn…	GO:0016020 membrane; GO:0044421 extracellular region part; GO:0098800 inner mitochondrial membrane protein complex; GO:0031090 organelle membrane; GO:0098796 membrane protein complex; GO:0031982 vesicle; GO:0005737 cytoplasm; GO:0032991 macromolecular complex; GO:0098798 mitochondrial protein complex; GO:0044424 intracellular part; GO:0005623 cell; GO:0044455 mitochondrial membrane part; GO:00444…	GO:0015075 ion transmembrane transporter activity; GO:0022892 substrate-specific transporter activity; GO:0015077 monovalent inorganic cation transmembrane transporter activity; GO:0022890 inorganic cation transmembrane transporter activity; GO:0015078 hydrogen ion transmembrane transporter activity; GO:0008324 cation transmembrane transporter activity; GO:0022891 substrate-specific transmembrane…	K02138	ATPeF0D; F-type H+-transporting ATPase subunit d	hsa05010 Alzheimer's disease - Homo sapiens (human); hsa05016 Huntington's disease - Homo sapiens (human); hsa04714 Thermogenesis - Homo sapiens (human); hsa01100 Metabolic pathways - Homo sapiens (human); hsa00190 Oxidative phosphorylation - Homo sapiens (human); hsa05012 Parkinson's disease - Homo sapiens (human);
O75947	Oxidative Phosphorylation	"ATP synthase subunit d, mitochondrial"	ATP5H	78	1.649	Up	0.0204	K	GO:0009116 nucleoside metabolic process; GO:0042278 purine nucleoside metabolic process; GO:0009167 purine ribonucleoside monophosphate metabolic process; GO:0090662 ATP hydrolysis coupled transmembrane transport; GO:0009117 nucleotide metabolic process; GO:0006839 mitochondrial transport; GO:0044699 single-organism process; GO:0009058 biosynthetic process; GO:0046129 purine ribonucleoside biosyn…	GO:0016020 membrane; GO:0044421 extracellular region part; GO:0098800 inner mitochondrial membrane protein complex; GO:0031090 organelle membrane; GO:0098796 membrane protein complex; GO:0031982 vesicle; GO:0005737 cytoplasm; GO:0032991 macromolecular complex; GO:0098798 mitochondrial protein complex; GO:0044424 intracellular part; GO:0005623 cell; GO:0044455 mitochondrial membrane part; GO:00444…	GO:0015075 ion transmembrane transporter activity; GO:0022892 substrate-specific transporter activity; GO:0015077 monovalent inorganic cation transmembrane transporter activity; GO:0022890 inorganic cation transmembrane transporter activity; GO:0015078 hydrogen ion transmembrane transporter activity; GO:0008324 cation transmembrane transporter activity; GO:0022891 substrate-specific transmembrane…	K02138	ATPeF0D; F-type H+-transporting ATPase subunit d	hsa05010 Alzheimer's disease - Homo sapiens (human); hsa05016 Huntington's disease - Homo sapiens (human); hsa04714 Thermogenesis - Homo sapiens (human); hsa01100 Metabolic pathways - Homo sapiens (human); hsa00190 Oxidative phosphorylation - Homo sapiens (human); hsa05012 Parkinson's disease - Homo sapiens (human);
O75947	Oxidative Phosphorylation	"ATP synthase subunit d, mitochondrial"	ATP5H	99	1.398	Up	0.0208	K	GO:0009116 nucleoside metabolic process; GO:0042278 purine nucleoside metabolic process; GO:0009167 purine ribonucleoside monophosphate metabolic process; GO:0090662 ATP hydrolysis coupled transmembrane transport; GO:0009117 nucleotide metabolic process; GO:0006839 mitochondrial transport; GO:0044699 single-organism process; GO:0009058 biosynthetic process; GO:0046129 purine ribonucleoside biosyn…	GO:0016020 membrane; GO:0044421 extracellular region part; GO:0098800 inner mitochondrial membrane protein complex; GO:0031090 organelle membrane; GO:0098796 membrane protein complex; GO:0031982 vesicle; GO:0005737 cytoplasm; GO:0032991 macromolecular complex; GO:0098798 mitochondrial protein complex; GO:0044424 intracellular part; GO:0005623 cell; GO:0044455 mitochondrial membrane part; GO:00444…	GO:0015075 ion transmembrane transporter activity; GO:0022892 substrate-specific transporter activity; GO:0015077 monovalent inorganic cation transmembrane transporter activity; GO:0022890 inorganic cation transmembrane transporter activity; GO:0015078 hydrogen ion transmembrane transporter activity; GO:0008324 cation transmembrane transporter activity; GO:0022891 substrate-specific transmembrane…	K02138	ATPeF0D; F-type H+-transporting ATPase subunit d	hsa05010 Alzheimer's disease - Homo sapiens (human); hsa05016 Huntington's disease - Homo sapiens (human); hsa04714 Thermogenesis - Homo sapiens (human); hsa01100 Metabolic pathways - Homo sapiens (human); hsa00190 Oxidative phosphorylation - Homo sapiens (human); hsa05012 Parkinson's disease - Homo sapiens (human);
O75947	Oxidative Phosphorylation	"ATP synthase subunit d, mitochondrial"	ATP5H	144	1.458	Up	0.0302	K	GO:0009116 nucleoside metabolic process; GO:0042278 purine nucleoside metabolic process; GO:0009167 purine ribonucleoside monophosphate metabolic process; GO:0090662 ATP hydrolysis coupled transmembrane transport; GO:0009117 nucleotide metabolic process; GO:0006839 mitochondrial transport; GO:0044699 single-organism process; GO:0009058 biosynthetic process; GO:0046129 purine ribonucleoside biosyn…	GO:0016020 membrane; GO:0044421 extracellular region part; GO:0098800 inner mitochondrial membrane protein complex; GO:0031090 organelle membrane; GO:0098796 membrane protein complex; GO:0031982 vesicle; GO:0005737 cytoplasm; GO:0032991 macromolecular complex; GO:0098798 mitochondrial protein complex; GO:0044424 intracellular part; GO:0005623 cell; GO:0044455 mitochondrial membrane part; GO:00444…	GO:0015075 ion transmembrane transporter activity; GO:0022892 substrate-specific transporter activity; GO:0015077 monovalent inorganic cation transmembrane transporter activity; GO:0022890 inorganic cation transmembrane transporter activity; GO:0015078 hydrogen ion transmembrane transporter activity; GO:0008324 cation transmembrane transporter activity; GO:0022891 substrate-specific transmembrane…	K02138	ATPeF0D; F-type H+-transporting ATPase subunit d	hsa05010 Alzheimer's disease - Homo sapiens (human); hsa05016 Huntington's disease - Homo sapiens (human); hsa04714 Thermogenesis - Homo sapiens (human); hsa01100 Metabolic pathways - Homo sapiens (human); hsa00190 Oxidative phosphorylation - Homo sapiens (human); hsa05012 Parkinson's disease - Homo sapiens (human);
O75947	Oxidative Phosphorylation	"ATP synthase subunit d, mitochondrial"	ATP5H	117	1.33	Up	0.0366	K	GO:0009116 nucleoside metabolic process; GO:0042278 purine nucleoside metabolic process; GO:0009167 purine ribonucleoside monophosphate metabolic process; GO:0090662 ATP hydrolysis coupled transmembrane transport; GO:0009117 nucleotide metabolic process; GO:0006839 mitochondrial transport; GO:0044699 single-organism process; GO:0009058 biosynthetic process; GO:0046129 purine ribonucleoside biosyn…	GO:0016020 membrane; GO:0044421 extracellular region part; GO:0098800 inner mitochondrial membrane protein complex; GO:0031090 organelle membrane; GO:0098796 membrane protein complex; GO:0031982 vesicle; GO:0005737 cytoplasm; GO:0032991 macromolecular complex; GO:0098798 mitochondrial protein complex; GO:0044424 intracellular part; GO:0005623 cell; GO:0044455 mitochondrial membrane part; GO:00444…	GO:0015075 ion transmembrane transporter activity; GO:0022892 substrate-specific transporter activity; GO:0015077 monovalent inorganic cation transmembrane transporter activity; GO:0022890 inorganic cation transmembrane transporter activity; GO:0015078 hydrogen ion transmembrane transporter activity; GO:0008324 cation transmembrane transporter activity; GO:0022891 substrate-specific transmembrane…	K02138	ATPeF0D; F-type H+-transporting ATPase subunit d	hsa05010 Alzheimer's disease - Homo sapiens (human); hsa05016 Huntington's disease - Homo sapiens (human); hsa04714 Thermogenesis - Homo sapiens (human); hsa01100 Metabolic pathways - Homo sapiens (human); hsa00190 Oxidative phosphorylation - Homo sapiens (human); hsa05012 Parkinson's disease - Homo sapiens (human);
O95139	Oxidative Phosphorylation	NADH dehydrogenase [ubiquinone] 1 beta subcomplex subunit 6	NDUFB6	66	1.667	Up	0.0147	K	GO:0044085 cellular component biogenesis; GO:0009116 nucleoside metabolic process; GO:0042278 purine nucleoside metabolic process; GO:0009167 purine ribonucleoside monophosphate metabolic process; GO:0009117 nucleotide metabolic process; GO:0044699 single-organism process; GO:0044237 cellular metabolic process; GO:0006796 phosphate-containing compound metabolic process; GO:0008152 metabolic proce…	GO:0016020 membrane; GO:0098800 inner mitochondrial membrane protein complex; GO:0031090 organelle membrane; GO:0098796 membrane protein complex; GO:0005737 cytoplasm; GO:0031224 intrinsic component of membrane; GO:0045271 respiratory chain complex I; GO:0032991 macromolecular complex; GO:0098798 mitochondrial protein complex; GO:0044424 intracellular part; GO:0005747 mitochondrial respiratory ch…	GO:0050136 NADH dehydrogenase (quinone) activity; GO:0016651 oxidoreductase activity, acting on NAD(P)H; GO:0003954 NADH dehydrogenase activity; GO:0003824 catalytic activity; GO:0016655 oxidoreductase activity, acting on NAD(P)H, quinone or similar compound as acceptor; GO:0008137 NADH dehydrogenase (ubiquinone) activity; GO:0016491 oxidoreductase activity;	K03962	NDUFB6; NADH dehydrogenase (ubiquinone) 1 beta subcomplex subunit 6	hsa05010 Alzheimer's disease - Homo sapiens (human); hsa04723 Retrograde endocannabinoid signaling - Homo sapiens (human); hsa04932 Non-alcoholic fatty liver disease (NAFLD) - Homo sapiens (human); hsa01100 Metabolic pathways - Homo sapiens (human); hsa00190 Oxidative phosphorylation - Homo sapiens (human); hsa05016 Huntington's disease - Homo sapiens (human); hsa04714 Thermogenesis - Homo sapien…
P03928	Oxidative Phosphorylation	ATP synthase protein 8	MT-ATP8	49	1.61	Up	0.0461	K	GO:0009116 nucleoside metabolic process; GO:0042278 purine nucleoside metabolic process; GO:0009167 purine ribonucleoside monophosphate metabolic process; GO:0009117 nucleotide metabolic process; GO:0006839 mitochondrial transport; GO:0044699 single-organism process; GO:0009058 biosynthetic process; GO:0046129 purine ribonucleoside biosynthetic process; GO:0009163 nucleoside biosynthetic process;…	GO:0016020 membrane; GO:0098800 inner mitochondrial membrane protein complex; GO:0031090 organelle membrane; GO:0098796 membrane protein complex; GO:0005737 cytoplasm; GO:0031224 intrinsic component of membrane; GO:0032991 macromolecular complex; GO:0098798 mitochondrial protein complex; GO:0044424 intracellular part; GO:0005623 cell; GO:0044455 mitochondrial membrane part; GO:0044422 organelle p…	GO:0015075 ion transmembrane transporter activity; GO:0022892 substrate-specific transporter activity; GO:0015077 monovalent inorganic cation transmembrane transporter activity; GO:0022890 inorganic cation transmembrane transporter activity; GO:0015078 hydrogen ion transmembrane transporter activity; GO:0008324 cation transmembrane transporter activity; GO:0022891 substrate-specific transmembrane…	K02125	ATPeF08; F-type H+-transporting ATPase subunit 8	hsa05010 Alzheimer's disease - Homo sapiens (human); hsa05016 Huntington's disease - Homo sapiens (human); hsa04714 Thermogenesis - Homo sapiens (human); hsa01100 Metabolic pathways - Homo sapiens (human); hsa00190 Oxidative phosphorylation - Homo sapiens (human); hsa05012 Parkinson's disease - Homo sapiens (human);
P06576	Oxidative Phosphorylation	"ATP synthase subunit beta, mitochondrial"	ATP5F1B	264	1.453	Up	0.00549	K	GO:0001649 osteoblast differentiation; GO:0065008 regulation of biological quality; GO:0009116 nucleoside metabolic process; GO:0030641 regulation of cellular pH; GO:0030004 cellular monovalent inorganic cation homeostasis; GO:0009163 nucleoside biosynthetic process; GO:0046129 purine ribonucleoside biosynthetic process; GO:0044237 cellular metabolic process; GO:0046390 ribose phosphate biosynthe…	GO:0016020 membrane; GO:0044421 extracellular region part; GO:0098800 inner mitochondrial membrane protein complex; GO:0031090 organelle membrane; GO:0071944 cell periphery; GO:0098796 membrane protein complex; GO:0031982 vesicle; GO:0005754 mitochondrial proton-transporting ATP synthase, catalytic core; GO:0005737 cytoplasm; GO:0032991 macromolecular complex; GO:0044424 intracellular part; GO:00…	GO:0042625 ATPase coupled ion transmembrane transporter activity; GO:1901265 nucleoside phosphate binding; GO:0005102 receptor binding; GO:0015399 primary active transmembrane transporter activity; GO:0022892 substrate-specific transporter activity; GO:0016817 hydrolase activity, acting on acid anhydrides; GO:0044769 ATPase activity, coupled to transmembrane movement of ions, rotational mechanism…	K02133	ATPeF1B; F-type H+-transporting ATPase subunit beta [EC:3.6.3.14]	hsa05010 Alzheimer's disease - Homo sapiens (human); hsa05016 Huntington's disease - Homo sapiens (human); hsa04714 Thermogenesis - Homo sapiens (human); hsa01100 Metabolic pathways - Homo sapiens (human); hsa00190 Oxidative phosphorylation - Homo sapiens (human); hsa05012 Parkinson's disease - Homo sapiens (human);	IPR004100; IPR003593; IPR000194; IPR027417; IPR024034;	ATPase, F1/V1/A1 complex, alpha/beta subunit, N-terminal domain; AAA+ ATPase domain; ATPase, F1/V1/A1 complex, alpha/beta subunit, nucleotide-binding domain; P-loop containing nucleoside triphosphate hydrolase; ATPase, F1/V1 complex, beta subunit, C-terminal; _x000D_
P06576	Oxidative Phosphorylation	"ATP synthase subunit beta, mitochondrial"	ATP5F1B	133	1.503	Up	0.0144	K	GO:0001649 osteoblast differentiation; GO:0065008 regulation of biological quality; GO:0009116 nucleoside metabolic process; GO:0030641 regulation of cellular pH; GO:0030004 cellular monovalent inorganic cation homeostasis; GO:0009163 nucleoside biosynthetic process; GO:0046129 purine ribonucleoside biosynthetic process; GO:0044237 cellular metabolic process; GO:0046390 ribose phosphate biosynthe…	GO:0016020 membrane; GO:0044421 extracellular region part; GO:0098800 inner mitochondrial membrane protein complex; GO:0031090 organelle membrane; GO:0071944 cell periphery; GO:0098796 membrane protein complex; GO:0031982 vesicle; GO:0005754 mitochondrial proton-transporting ATP synthase, catalytic core; GO:0005737 cytoplasm; GO:0032991 macromolecular complex; GO:0044424 intracellular part; GO:00…	GO:0042625 ATPase coupled ion transmembrane transporter activity; GO:1901265 nucleoside phosphate binding; GO:0005102 receptor binding; GO:0015399 primary active transmembrane transporter activity; GO:0022892 substrate-specific transporter activity; GO:0016817 hydrolase activity, acting on acid anhydrides; GO:0044769 ATPase activity, coupled to transmembrane movement of ions, rotational mechanism…	K02133	ATPeF1B; F-type H+-transporting ATPase subunit beta [EC:3.6.3.14]	hsa05010 Alzheimer's disease - Homo sapiens (human); hsa05016 Huntington's disease - Homo sapiens (human); hsa04714 Thermogenesis - Homo sapiens (human); hsa01100 Metabolic pathways - Homo sapiens (human); hsa00190 Oxidative phosphorylation - Homo sapiens (human); hsa05012 Parkinson's disease - Homo sapiens (human);	IPR004100; IPR003593; IPR000194; IPR027417; IPR024034;	ATPase, F1/V1/A1 complex, alpha/beta subunit, N-terminal domain; AAA+ ATPase domain; ATPase, F1/V1/A1 complex, alpha/beta subunit, nucleotide-binding domain; P-loop containing nucleoside triphosphate hydrolase; ATPase, F1/V1 complex, beta subunit, C-terminal; _x000D_
P13073	Oxidative Phosphorylation	"Cytochrome c oxidase subunit 4 isoform 1, mitochondrial"	COX4I1	149	12.999	Up	0.000166	K	GO:0009116 nucleoside metabolic process; GO:0042278 purine nucleoside metabolic process; GO:0006123 mitochondrial electron transport, cytochrome c to oxygen; GO:0009167 purine ribonucleoside monophosphate metabolic process; GO:0009117 nucleotide metabolic process; GO:0044699 single-organism process; GO:0044237 cellular metabolic process; GO:0006796 phosphate-containing compound metabolic process;…	GO:0016020 membrane; GO:0044421 extracellular region part; GO:0098800 inner mitochondrial membrane protein complex; GO:0031090 organelle membrane; GO:0098796 membrane protein complex; GO:0005737 cytoplasm; GO:0031982 vesicle; GO:0032991 macromolecular complex; GO:0098798 mitochondrial protein complex; GO:0044424 intracellular part; GO:0044455 mitochondrial membrane part; GO:0005623 cell; GO:00444…	GO:0015075 ion transmembrane transporter activity; GO:0022892 substrate-specific transporter activity; GO:0005515 protein binding; GO:0015077 monovalent inorganic cation transmembrane transporter activity; GO:0016676 oxidoreductase activity, acting on a heme group of donors, oxygen as acceptor; GO:0016675 oxidoreductase activity, acting on a heme group of donors; GO:0015078 hydrogen ion transmemb…	K02263	COX4; cytochrome c oxidase subunit 4	hsa04260 Cardiac muscle contraction - Homo sapiens (human); hsa05010 Alzheimer's disease - Homo sapiens (human); hsa04932 Non-alcoholic fatty liver disease (NAFLD) - Homo sapiens (human); hsa01100 Metabolic pathways - Homo sapiens (human); hsa00190 Oxidative phosphorylation - Homo sapiens (human); hsa05016 Huntington's disease - Homo sapiens (human); hsa04714 Thermogenesis - Homo sapiens (human);…
P14406	Oxidative Phosphorylation	"Cytochrome c oxidase subunit 7A2, mitochondrial"	COX7A2	33	1.405	Up	0.0093	K	GO:0098655 cation transmembrane transport; GO:0034220 ion transmembrane transport; GO:0098660 inorganic ion transmembrane transport; GO:0044699 single-organism process; GO:0006818 hydrogen transport; GO:0015992 proton transport; GO:0051234 establishment of localization; GO:0006810 transport; GO:0055085 transmembrane transport; GO:1902578 single-organism localization; GO:0006812 cation transport; …	GO:0016020 membrane; GO:0044421 extracellular region part; GO:0031090 organelle membrane; GO:0005737 cytoplasm; GO:0031982 vesicle; GO:0044424 intracellular part; GO:0044455 mitochondrial membrane part; GO:0005623 cell; GO:0044422 organelle part; GO:0005740 mitochondrial envelope; GO:0070062 extracellular exosome; GO:0044425 membrane part; GO:0005622 intracellular; GO:0044464 cell part; GO:001986…	GO:0015075 ion transmembrane transporter activity; GO:0022892 substrate-specific transporter activity; GO:0015077 monovalent inorganic cation transmembrane transporter activity; GO:0016676 oxidoreductase activity, acting on a heme group of donors, oxygen as acceptor; GO:0016675 oxidoreductase activity, acting on a heme group of donors; GO:0015078 hydrogen ion transmembrane transporter activity; G…	K02270	COX7A; cytochrome c oxidase subunit 7a	hsa04260 Cardiac muscle contraction - Homo sapiens (human); hsa05010 Alzheimer's disease - Homo sapiens (human); hsa05016 Huntington's disease - Homo sapiens (human); hsa04714 Thermogenesis - Homo sapiens (human); hsa04932 Non-alcoholic fatty liver disease (NAFLD) - Homo sapiens (human); hsa00190 Oxidative phosphorylation - Homo sapiens (human); hsa05012 Parkinson's disease - Homo sapiens (human);
P14927	Oxidative Phosphorylation	Cytochrome b-c1 complex subunit 7	UQCRB	96	2.187	Up	0.0123	K	GO:0044085 cellular component biogenesis; GO:0009116 nucleoside metabolic process; GO:0042278 purine nucleoside metabolic process; GO:0009167 purine ribonucleoside monophosphate metabolic process; GO:0009117 nucleotide metabolic process; GO:0044699 single-organism process; GO:0034551 mitochondrial respiratory chain complex III assembly; GO:0044237 cellular metabolic process; GO:0006796 phosphate-…	GO:0016020 membrane; GO:0098800 inner mitochondrial membrane protein complex; GO:0031090 organelle membrane; GO:0098796 membrane protein complex; GO:0005737 cytoplasm; GO:0031224 intrinsic component of membrane; GO:0032991 macromolecular complex; GO:0044424 intracellular part; GO:0098798 mitochondrial protein complex; GO:0005623 cell; GO:0044455 mitochondrial membrane part; GO:0044422 organelle p…	GO:0005515 protein binding; GO:0005488 binding;	K00417	QCR7; ubiquinol-cytochrome c reductase subunit 7	hsa04260 Cardiac muscle contraction - Homo sapiens (human); hsa05010 Alzheimer's disease - Homo sapiens (human); hsa04932 Non-alcoholic fatty liver disease (NAFLD) - Homo sapiens (human); hsa01100 Metabolic pathways - Homo sapiens (human); hsa00190 Oxidative phosphorylation - Homo sapiens (human); hsa05016 Huntington's disease - Homo sapiens (human); hsa04714 Thermogenesis - Homo sapiens (human);…
P18859	Oxidative Phosphorylation	"ATP synthase-coupling factor 6, mitochondrial"	ATP5J	105	1.433	Up	0.00212	K	GO:0009116 nucleoside metabolic process; GO:0042278 purine nucleoside metabolic process; GO:0009167 purine ribonucleoside monophosphate metabolic process; GO:0007420 brain development; GO:0006839 mitochondrial transport; GO:0009117 nucleotide metabolic process; GO:0044699 single-organism process; GO:0009058 biosynthetic process; GO:0009163 nucleoside biosynthetic process; GO:0046129 purine ribonu…	GO:0016020 membrane; GO:0098800 inner mitochondrial membrane protein complex; GO:0031090 organelle membrane; GO:0098796 membrane protein complex; GO:0005737 cytoplasm; GO:0032991 macromolecular complex; GO:0098798 mitochondrial protein complex; GO:0044424 intracellular part; GO:0005623 cell; GO:0044455 mitochondrial membrane part; GO:0044422 organelle part; GO:0005740 mitochondrial envelope; GO:0…	GO:0015075 ion transmembrane transporter activity; GO:0022892 substrate-specific transporter activity; GO:0015077 monovalent inorganic cation transmembrane transporter activity; GO:0022890 inorganic cation transmembrane transporter activity; GO:0015078 hydrogen ion transmembrane transporter activity; GO:0008324 cation transmembrane transporter activity; GO:0022891 substrate-specific transmembrane…	K02131	ATPeF0F6; F-type H+-transporting ATPase subunit 6	hsa05010 Alzheimer's disease - Homo sapiens (human); hsa05016 Huntington's disease - Homo sapiens (human); hsa04714 Thermogenesis - Homo sapiens (human); hsa01100 Metabolic pathways - Homo sapiens (human); hsa00190 Oxidative phosphorylation - Homo sapiens (human); hsa05012 Parkinson's disease - Homo sapiens (human);
P19404	Oxidative Phosphorylation	"NADH dehydrogenase [ubiquinone] flavoprotein 2, mitochondrial"	NDUFV2	154	1.566	Up	0.0213	K	GO:0044085 cellular component biogenesis; GO:0009116 nucleoside metabolic process; GO:0042278 purine nucleoside metabolic process; GO:0009167 purine ribonucleoside monophosphate metabolic process; GO:0009117 nucleotide metabolic process; GO:0044699 single-organism process; GO:0044237 cellular metabolic process; GO:0006796 phosphate-containing compound metabolic process; GO:0008152 metabolic proce…	GO:0016020 membrane; GO:0098800 inner mitochondrial membrane protein complex; GO:0031090 organelle membrane; GO:0098796 membrane protein complex; GO:0005737 cytoplasm; GO:0032991 macromolecular complex; GO:0045271 respiratory chain complex I; GO:0044424 intracellular part; GO:0098798 mitochondrial protein complex; GO:0005747 mitochondrial respiratory chain complex I; GO:0005623 cell; GO:0044455 m…	GO:0009055 electron carrier activity; GO:0016651 oxidoreductase activity, acting on NAD(P)H; GO:0051537 2 iron, 2 sulfur cluster binding; GO:0003954 NADH dehydrogenase activity; GO:0003824 catalytic activity; GO:0005488 binding; GO:0051536 iron-sulfur cluster binding; GO:0043167 ion binding; GO:0050136 NADH dehydrogenase (quinone) activity; GO:0046872 metal ion binding; GO:0043169 cation binding;…	K03943	NDUFV2; NADH dehydrogenase (ubiquinone) flavoprotein 2 [EC:1.6.5.3 1.6.99.3]	hsa05010 Alzheimer's disease - Homo sapiens (human); hsa04723 Retrograde endocannabinoid signaling - Homo sapiens (human); hsa04932 Non-alcoholic fatty liver disease (NAFLD) - Homo sapiens (human); hsa01100 Metabolic pathways - Homo sapiens (human); hsa00190 Oxidative phosphorylation - Homo sapiens (human); hsa05016 Huntington's disease - Homo sapiens (human); hsa04714 Thermogenesis - Homo sapien…	IPR012336;	Thioredoxin-like fold; _x000D_
P20674	Oxidative Phosphorylation	"Cytochrome c oxidase subunit 5A, mitochondrial"	COX5A	87	2.228	Up	0.0453	K	GO:0009116 nucleoside metabolic process; GO:0042278 purine nucleoside metabolic process; GO:0006123 mitochondrial electron transport, cytochrome c to oxygen; GO:0009167 purine ribonucleoside monophosphate metabolic process; GO:0009117 nucleotide metabolic process; GO:0044699 single-organism process; GO:0044237 cellular metabolic process; GO:0006796 phosphate-containing compound metabolic process;…	GO:0016020 membrane; GO:0044421 extracellular region part; GO:0098800 inner mitochondrial membrane protein complex; GO:0031090 organelle membrane; GO:0098796 membrane protein complex; GO:0005737 cytoplasm; GO:0031982 vesicle; GO:0032991 macromolecular complex; GO:0098798 mitochondrial protein complex; GO:0044424 intracellular part; GO:0044455 mitochondrial membrane part; GO:0005623 cell; GO:00444…	GO:0015075 ion transmembrane transporter activity; GO:0043167 ion binding; GO:0022892 substrate-specific transporter activity; GO:0005515 protein binding; GO:0015077 monovalent inorganic cation transmembrane transporter activity; GO:0016676 oxidoreductase activity, acting on a heme group of donors, oxygen as acceptor; GO:0016675 oxidoreductase activity, acting on a heme group of donors; GO:001507…	K02264	COX5A; cytochrome c oxidase subunit 5a	hsa04260 Cardiac muscle contraction - Homo sapiens (human); hsa05010 Alzheimer's disease - Homo sapiens (human); hsa04932 Non-alcoholic fatty liver disease (NAFLD) - Homo sapiens (human); hsa01100 Metabolic pathways - Homo sapiens (human); hsa00190 Oxidative phosphorylation - Homo sapiens (human); hsa05016 Huntington's disease - Homo sapiens (human); hsa04714 Thermogenesis - Homo sapiens (human);…
P22695	Oxidative Phosphorylation	"Cytochrome b-c1 complex subunit 2, mitochondrial"	UQCRC2	159	2.313	Up	2.99e-05	K	GO:0009116 nucleoside metabolic process; GO:0042278 purine nucleoside metabolic process; GO:0072594 establishment of protein localization to organelle; GO:0009167 purine ribonucleoside monophosphate metabolic process; GO:0009117 nucleotide metabolic process; GO:0006839 mitochondrial transport; GO:0044699 single-organism process; GO:0016485 protein processing; GO:0044237 cellular metabolic process…	GO:0016020 membrane; GO:0044421 extracellular region part; GO:0098800 inner mitochondrial membrane protein complex; GO:0031090 organelle membrane; GO:0098796 membrane protein complex; GO:0031982 vesicle; GO:0005737 cytoplasm; GO:0032991 macromolecular complex; GO:0031224 intrinsic component of membrane; GO:0098798 mitochondrial protein complex; GO:0044424 intracellular part; GO:0044455 mitochondr…	GO:0004222 metalloendopeptidase activity; GO:0008233 peptidase activity; GO:0044877 macromolecular complex binding; GO:0043167 ion binding; GO:0005515 protein binding; GO:0016787 hydrolase activity; GO:0008237 metallopeptidase activity; GO:0008270 zinc ion binding; GO:0004175 endopeptidase activity; GO:0046914 transition metal ion binding; GO:0003824 catalytic activity; GO:0005488 binding; GO:007…	K00415	QCR2; ubiquinol-cytochrome c reductase core subunit 2	hsa04260 Cardiac muscle contraction - Homo sapiens (human); hsa05010 Alzheimer's disease - Homo sapiens (human); hsa04932 Non-alcoholic fatty liver disease (NAFLD) - Homo sapiens (human); hsa01100 Metabolic pathways - Homo sapiens (human); hsa00190 Oxidative phosphorylation - Homo sapiens (human); hsa05016 Huntington's disease - Homo sapiens (human); hsa04714 Thermogenesis - Homo sapiens (human);…	IPR007863; IPR011765; IPR011249; IPR011237;	Peptidase M16, C-terminal; Peptidase M16, N-terminal; Metalloenzyme, LuxS/M16 peptidase-like; Peptidase M16 domain; _x000D_
P22695	Oxidative Phosphorylation	"Cytochrome b-c1 complex subunit 2, mitochondrial"	UQCRC2	98	1.393	Up	0.0142	K	GO:0009116 nucleoside metabolic process; GO:0042278 purine nucleoside metabolic process; GO:0072594 establishment of protein localization to organelle; GO:0009167 purine ribonucleoside monophosphate metabolic process; GO:0009117 nucleotide metabolic process; GO:0006839 mitochondrial transport; GO:0044699 single-organism process; GO:0016485 protein processing; GO:0044237 cellular metabolic process…	GO:0016020 membrane; GO:0044421 extracellular region part; GO:0098800 inner mitochondrial membrane protein complex; GO:0031090 organelle membrane; GO:0098796 membrane protein complex; GO:0031982 vesicle; GO:0005737 cytoplasm; GO:0032991 macromolecular complex; GO:0031224 intrinsic component of membrane; GO:0098798 mitochondrial protein complex; GO:0044424 intracellular part; GO:0044455 mitochondr…	GO:0004222 metalloendopeptidase activity; GO:0008233 peptidase activity; GO:0044877 macromolecular complex binding; GO:0043167 ion binding; GO:0005515 protein binding; GO:0016787 hydrolase activity; GO:0008237 metallopeptidase activity; GO:0008270 zinc ion binding; GO:0004175 endopeptidase activity; GO:0046914 transition metal ion binding; GO:0003824 catalytic activity; GO:0005488 binding; GO:007…	K00415	QCR2; ubiquinol-cytochrome c reductase core subunit 2	hsa04260 Cardiac muscle contraction - Homo sapiens (human); hsa05010 Alzheimer's disease - Homo sapiens (human); hsa04932 Non-alcoholic fatty liver disease (NAFLD) - Homo sapiens (human); hsa01100 Metabolic pathways - Homo sapiens (human); hsa00190 Oxidative phosphorylation - Homo sapiens (human); hsa05016 Huntington's disease - Homo sapiens (human); hsa04714 Thermogenesis - Homo sapiens (human);…	IPR007863; IPR011765; IPR011249; IPR011237;	Peptidase M16, C-terminal; Peptidase M16, N-terminal; Metalloenzyme, LuxS/M16 peptidase-like; Peptidase M16 domain; _x000D_
P24310	Oxidative Phosphorylation	"Cytochrome c oxidase subunit 7A1, mitochondrial"	COX7A1	31	4.869	Up	0.00598	K	GO:0098655 cation transmembrane transport; GO:0034220 ion transmembrane transport; GO:0098660 inorganic ion transmembrane transport; GO:0044699 single-organism process; GO:0044237 cellular metabolic process; GO:0015992 proton transport; GO:0006818 hydrogen transport; GO:0051234 establishment of localization; GO:0006810 transport; GO:0055085 transmembrane transport; GO:0008152 metabolic process; G…	GO:0043229 intracellular organelle; GO:0016020 membrane; GO:0044429 mitochondrial part; GO:0031090 organelle membrane; GO:0031967 organelle envelope; GO:0044446 intracellular organelle part; GO:0005737 cytoplasm; GO:0031224 intrinsic component of membrane; GO:0044424 intracellular part; GO:0044455 mitochondrial membrane part; GO:0005623 cell; GO:0016021 integral component of membrane; GO:0044422 …	GO:0015075 ion transmembrane transporter activity; GO:0022892 substrate-specific transporter activity; GO:0015077 monovalent inorganic cation transmembrane transporter activity; GO:0016676 oxidoreductase activity, acting on a heme group of donors, oxygen as acceptor; GO:0016675 oxidoreductase activity, acting on a heme group of donors; GO:0015078 hydrogen ion transmembrane transporter activity; G…	K02270	COX7A; cytochrome c oxidase subunit 7a	hsa04260 Cardiac muscle contraction - Homo sapiens (human); hsa05010 Alzheimer's disease - Homo sapiens (human); hsa05016 Huntington's disease - Homo sapiens (human); hsa04714 Thermogenesis - Homo sapiens (human); hsa04932 Non-alcoholic fatty liver disease (NAFLD) - Homo sapiens (human); hsa00190 Oxidative phosphorylation - Homo sapiens (human); hsa05012 Parkinson's disease - Homo sapiens (human);
P24539	Oxidative Phosphorylation	"ATP synthase F(0) complex subunit B1, mitochondrial"	ATP5F1	238	1.483	Up	0.016	K	GO:0009116 nucleoside metabolic process; GO:0042278 purine nucleoside metabolic process; GO:0009167 purine ribonucleoside monophosphate metabolic process; GO:0090662 ATP hydrolysis coupled transmembrane transport; GO:0007420 brain development; GO:0009117 nucleotide metabolic process; GO:0006839 mitochondrial transport; GO:0044699 single-organism process; GO:0009058 biosynthetic process; GO:004612…	GO:0016020 membrane; GO:0044421 extracellular region part; GO:0098800 inner mitochondrial membrane protein complex; GO:0031090 organelle membrane; GO:0098796 membrane protein complex; GO:0031982 vesicle; GO:0005737 cytoplasm; GO:0032991 macromolecular complex; GO:0098798 mitochondrial protein complex; GO:0044424 intracellular part; GO:0044455 mitochondrial membrane part; GO:0005623 cell; GO:00444…	GO:0015075 ion transmembrane transporter activity; GO:0005488 binding; GO:0022892 substrate-specific transporter activity; GO:0005515 protein binding; GO:0015077 monovalent inorganic cation transmembrane transporter activity; GO:0022890 inorganic cation transmembrane transporter activity; GO:0015078 hydrogen ion transmembrane transporter activity; GO:0008324 cation transmembrane transporter activ…	K02127	ATPeF0B; F-type H+-transporting ATPase subunit b	hsa05010 Alzheimer's disease - Homo sapiens (human); hsa05016 Huntington's disease - Homo sapiens (human); hsa04714 Thermogenesis - Homo sapiens (human); hsa01100 Metabolic pathways - Homo sapiens (human); hsa00190 Oxidative phosphorylation - Homo sapiens (human); hsa05012 Parkinson's disease - Homo sapiens (human);
P24539	Oxidative Phosphorylation	"ATP synthase F(0) complex subunit B1, mitochondrial"	ATP5F1	131	6.872	Up	0.0448	K	GO:0009116 nucleoside metabolic process; GO:0042278 purine nucleoside metabolic process; GO:0009167 purine ribonucleoside monophosphate metabolic process; GO:0090662 ATP hydrolysis coupled transmembrane transport; GO:0007420 brain development; GO:0009117 nucleotide metabolic process; GO:0006839 mitochondrial transport; GO:0044699 single-organism process; GO:0009058 biosynthetic process; GO:004612…	GO:0016020 membrane; GO:0044421 extracellular region part; GO:0098800 inner mitochondrial membrane protein complex; GO:0031090 organelle membrane; GO:0098796 membrane protein complex; GO:0031982 vesicle; GO:0005737 cytoplasm; GO:0032991 macromolecular complex; GO:0098798 mitochondrial protein complex; GO:0044424 intracellular part; GO:0044455 mitochondrial membrane part; GO:0005623 cell; GO:00444…	GO:0015075 ion transmembrane transporter activity; GO:0005488 binding; GO:0022892 substrate-specific transporter activity; GO:0005515 protein binding; GO:0015077 monovalent inorganic cation transmembrane transporter activity; GO:0022890 inorganic cation transmembrane transporter activity; GO:0015078 hydrogen ion transmembrane transporter activity; GO:0008324 cation transmembrane transporter activ…	K02127	ATPeF0B; F-type H+-transporting ATPase subunit b	hsa05010 Alzheimer's disease - Homo sapiens (human); hsa05016 Huntington's disease - Homo sapiens (human); hsa04714 Thermogenesis - Homo sapiens (human); hsa01100 Metabolic pathways - Homo sapiens (human); hsa00190 Oxidative phosphorylation - Homo sapiens (human); hsa05012 Parkinson's disease - Homo sapiens (human);
P24539	Oxidative Phosphorylation	"ATP synthase F(0) complex subunit B1, mitochondrial"	ATP5F1	233	1.47	Up	0.00384	K	GO:0009116 nucleoside metabolic process; GO:0042278 purine nucleoside metabolic process; GO:0009167 purine ribonucleoside monophosphate metabolic process; GO:0090662 ATP hydrolysis coupled transmembrane transport; GO:0007420 brain development; GO:0009117 nucleotide metabolic process; GO:0006839 mitochondrial transport; GO:0044699 single-organism process; GO:0009058 biosynthetic process; GO:004612…	GO:0016020 membrane; GO:0044421 extracellular region part; GO:0098800 inner mitochondrial membrane protein complex; GO:0031090 organelle membrane; GO:0098796 membrane protein complex; GO:0031982 vesicle; GO:0005737 cytoplasm; GO:0032991 macromolecular complex; GO:0098798 mitochondrial protein complex; GO:0044424 intracellular part; GO:0044455 mitochondrial membrane part; GO:0005623 cell; GO:00444…	GO:0015075 ion transmembrane transporter activity; GO:0005488 binding; GO:0022892 substrate-specific transporter activity; GO:0005515 protein binding; GO:0015077 monovalent inorganic cation transmembrane transporter activity; GO:0022890 inorganic cation transmembrane transporter activity; GO:0015078 hydrogen ion transmembrane transporter activity; GO:0008324 cation transmembrane transporter activ…	K02127	ATPeF0B; F-type H+-transporting ATPase subunit b	hsa05010 Alzheimer's disease - Homo sapiens (human); hsa05016 Huntington's disease - Homo sapiens (human); hsa04714 Thermogenesis - Homo sapiens (human); hsa01100 Metabolic pathways - Homo sapiens (human); hsa00190 Oxidative phosphorylation - Homo sapiens (human); hsa05012 Parkinson's disease - Homo sapiens (human);
P24539	Oxidative Phosphorylation	"ATP synthase F(0) complex subunit B1, mitochondrial"	ATP5F1	221	1.543	Up	0.00162	K	GO:0009116 nucleoside metabolic process; GO:0042278 purine nucleoside metabolic process; GO:0009167 purine ribonucleoside monophosphate metabolic process; GO:0090662 ATP hydrolysis coupled transmembrane transport; GO:0007420 brain development; GO:0009117 nucleotide metabolic process; GO:0006839 mitochondrial transport; GO:0044699 single-organism process; GO:0009058 biosynthetic process; GO:004612…	GO:0016020 membrane; GO:0044421 extracellular region part; GO:0098800 inner mitochondrial membrane protein complex; GO:0031090 organelle membrane; GO:0098796 membrane protein complex; GO:0031982 vesicle; GO:0005737 cytoplasm; GO:0032991 macromolecular complex; GO:0098798 mitochondrial protein complex; GO:0044424 intracellular part; GO:0044455 mitochondrial membrane part; GO:0005623 cell; GO:00444…	GO:0015075 ion transmembrane transporter activity; GO:0005488 binding; GO:0022892 substrate-specific transporter activity; GO:0005515 protein binding; GO:0015077 monovalent inorganic cation transmembrane transporter activity; GO:0022890 inorganic cation transmembrane transporter activity; GO:0015078 hydrogen ion transmembrane transporter activity; GO:0008324 cation transmembrane transporter activ…	K02127	ATPeF0B; F-type H+-transporting ATPase subunit b	hsa05010 Alzheimer's disease - Homo sapiens (human); hsa05016 Huntington's disease - Homo sapiens (human); hsa04714 Thermogenesis - Homo sapiens (human); hsa01100 Metabolic pathways - Homo sapiens (human); hsa00190 Oxidative phosphorylation - Homo sapiens (human); hsa05012 Parkinson's disease - Homo sapiens (human);
P25705	Oxidative Phosphorylation	"ATP synthase subunit alpha, mitochondrial"	ATP5F1A	230	1.332	Up	0.0385	K	GO:0009116 nucleoside metabolic process; GO:0042278 purine nucleoside metabolic process; GO:0009167 purine ribonucleoside monophosphate metabolic process; GO:0090662 ATP hydrolysis coupled transmembrane transport; GO:0006839 mitochondrial transport; GO:0009117 nucleotide metabolic process; GO:0044699 single-organism process; GO:0009058 biosynthetic process; GO:0009163 nucleoside biosynthetic proc…	GO:0016020 membrane; GO:0044421 extracellular region part; GO:0098800 inner mitochondrial membrane protein complex; GO:0031090 organelle membrane; GO:0098796 membrane protein complex; GO:0071944 cell periphery; GO:0031982 vesicle; GO:0005737 cytoplasm; GO:0032991 macromolecular complex; GO:0098798 mitochondrial protein complex; GO:0044424 intracellular part; GO:0044455 mitochondrial membrane part…	GO:0042625 ATPase coupled ion transmembrane transporter activity; GO:1901265 nucleoside phosphate binding; GO:0005102 receptor binding; GO:0015399 primary active transmembrane transporter activity; GO:0022892 substrate-specific transporter activity; GO:0016817 hydrolase activity, acting on acid anhydrides; GO:0044769 ATPase activity, coupled to transmembrane movement of ions, rotational mechanism…	K02132	ATPeF1A; F-type H+-transporting ATPase subunit alpha	hsa05010 Alzheimer's disease - Homo sapiens (human); hsa05016 Huntington's disease - Homo sapiens (human); hsa04714 Thermogenesis - Homo sapiens (human); hsa01100 Metabolic pathways - Homo sapiens (human); hsa00190 Oxidative phosphorylation - Homo sapiens (human); hsa05012 Parkinson's disease - Homo sapiens (human);	IPR000793; IPR004100; IPR027417; IPR000194; IPR023366; IPR033732;	ATP synthase, alpha subunit, C-terminal; ATPase, F1/V1/A1 complex, alpha/beta subunit, N-terminal domain; P-loop containing nucleoside triphosphate hydrolase; ATPase, F1/V1/A1 complex, alpha/beta subunit, nucleotide-binding domain; ATP synthase subunit alpha-like domain; ATP synthase, F1 complex, alpha subunit nucleotide-binding domain; _x000D_
P25705	Oxidative Phosphorylation	"ATP synthase subunit alpha, mitochondrial"	ATP5F1A	427	1.331	Up	0.00794	K	GO:0009116 nucleoside metabolic process; GO:0042278 purine nucleoside metabolic process; GO:0009167 purine ribonucleoside monophosphate metabolic process; GO:0090662 ATP hydrolysis coupled transmembrane transport; GO:0006839 mitochondrial transport; GO:0009117 nucleotide metabolic process; GO:0044699 single-organism process; GO:0009058 biosynthetic process; GO:0009163 nucleoside biosynthetic proc…	GO:0016020 membrane; GO:0044421 extracellular region part; GO:0098800 inner mitochondrial membrane protein complex; GO:0031090 organelle membrane; GO:0098796 membrane protein complex; GO:0071944 cell periphery; GO:0031982 vesicle; GO:0005737 cytoplasm; GO:0032991 macromolecular complex; GO:0098798 mitochondrial protein complex; GO:0044424 intracellular part; GO:0044455 mitochondrial membrane part…	GO:0042625 ATPase coupled ion transmembrane transporter activity; GO:1901265 nucleoside phosphate binding; GO:0005102 receptor binding; GO:0015399 primary active transmembrane transporter activity; GO:0022892 substrate-specific transporter activity; GO:0016817 hydrolase activity, acting on acid anhydrides; GO:0044769 ATPase activity, coupled to transmembrane movement of ions, rotational mechanism…	K02132	ATPeF1A; F-type H+-transporting ATPase subunit alpha	hsa05010 Alzheimer's disease - Homo sapiens (human); hsa05016 Huntington's disease - Homo sapiens (human); hsa04714 Thermogenesis - Homo sapiens (human); hsa01100 Metabolic pathways - Homo sapiens (human); hsa00190 Oxidative phosphorylation - Homo sapiens (human); hsa05012 Parkinson's disease - Homo sapiens (human);	IPR000793; IPR004100; IPR027417; IPR000194; IPR023366; IPR033732;	ATP synthase, alpha subunit, C-terminal; ATPase, F1/V1/A1 complex, alpha/beta subunit, N-terminal domain; P-loop containing nucleoside triphosphate hydrolase; ATPase, F1/V1/A1 complex, alpha/beta subunit, nucleotide-binding domain; ATP synthase subunit alpha-like domain; ATP synthase, F1 complex, alpha subunit nucleotide-binding domain; _x000D_
P25705	Oxidative Phosphorylation	"ATP synthase subunit alpha, mitochondrial"	ATP5F1A	539	1.7	Up	0.00754	K	GO:0009116 nucleoside metabolic process; GO:0042278 purine nucleoside metabolic process; GO:0009167 purine ribonucleoside monophosphate metabolic process; GO:0090662 ATP hydrolysis coupled transmembrane transport; GO:0006839 mitochondrial transport; GO:0009117 nucleotide metabolic process; GO:0044699 single-organism process; GO:0009058 biosynthetic process; GO:0009163 nucleoside biosynthetic proc…	GO:0016020 membrane; GO:0044421 extracellular region part; GO:0098800 inner mitochondrial membrane protein complex; GO:0031090 organelle membrane; GO:0098796 membrane protein complex; GO:0071944 cell periphery; GO:0031982 vesicle; GO:0005737 cytoplasm; GO:0032991 macromolecular complex; GO:0098798 mitochondrial protein complex; GO:0044424 intracellular part; GO:0044455 mitochondrial membrane part…	GO:0042625 ATPase coupled ion transmembrane transporter activity; GO:1901265 nucleoside phosphate binding; GO:0005102 receptor binding; GO:0015399 primary active transmembrane transporter activity; GO:0022892 substrate-specific transporter activity; GO:0016817 hydrolase activity, acting on acid anhydrides; GO:0044769 ATPase activity, coupled to transmembrane movement of ions, rotational mechanism…	K02132	ATPeF1A; F-type H+-transporting ATPase subunit alpha	hsa05010 Alzheimer's disease - Homo sapiens (human); hsa05016 Huntington's disease - Homo sapiens (human); hsa04714 Thermogenesis - Homo sapiens (human); hsa01100 Metabolic pathways - Homo sapiens (human); hsa00190 Oxidative phosphorylation - Homo sapiens (human); hsa05012 Parkinson's disease - Homo sapiens (human);	IPR000793; IPR004100; IPR027417; IPR000194; IPR023366; IPR033732;	ATP synthase, alpha subunit, C-terminal; ATPase, F1/V1/A1 complex, alpha/beta subunit, N-terminal domain; P-loop containing nucleoside triphosphate hydrolase; ATPase, F1/V1/A1 complex, alpha/beta subunit, nucleotide-binding domain; ATP synthase subunit alpha-like domain; ATP synthase, F1 complex, alpha subunit nucleotide-binding domain; _x000D_
P28331	Oxidative Phosphorylation	"NADH-ubiquinone oxidoreductase 75 kDa subunit, mitochondrial"	NDUFS1	84	1.306	Up	0.035	K	GO:0044085 cellular component biogenesis; GO:0065008 regulation of biological quality; GO:0009116 nucleoside metabolic process; GO:0042278 purine nucleoside metabolic process; GO:0009167 purine ribonucleoside monophosphate metabolic process; GO:0009117 nucleotide metabolic process; GO:0044699 single-organism process; GO:0044237 cellular metabolic process; GO:0006796 phosphate-containing compound …	GO:0016020 membrane; GO:0098800 inner mitochondrial membrane protein complex; GO:0031090 organelle membrane; GO:0098796 membrane protein complex; GO:0005737 cytoplasm; GO:0045271 respiratory chain complex I; GO:0032991 macromolecular complex; GO:0098798 mitochondrial protein complex; GO:0044424 intracellular part; GO:0005747 mitochondrial respiratory chain complex I; GO:0044455 mitochondrial memb…	GO:0016651 oxidoreductase activity, acting on NAD(P)H; GO:0051537 2 iron, 2 sulfur cluster binding; GO:0043167 ion binding; GO:0050136 NADH dehydrogenase (quinone) activity; GO:0005515 protein binding; GO:0051539 4 iron, 4 sulfur cluster binding; GO:0016655 oxidoreductase activity, acting on NAD(P)H, quinone or similar compound as acceptor; GO:0008137 NADH dehydrogenase (ubiquinone) activity; GO:…	K03934	NDUFS1; NADH dehydrogenase (ubiquinone) Fe-S protein 1 [EC:1.6.5.3 1.6.99.3]	hsa05010 Alzheimer's disease - Homo sapiens (human); hsa04723 Retrograde endocannabinoid signaling - Homo sapiens (human); hsa04932 Non-alcoholic fatty liver disease (NAFLD) - Homo sapiens (human); hsa01100 Metabolic pathways - Homo sapiens (human); hsa00190 Oxidative phosphorylation - Homo sapiens (human); hsa05016 Huntington's disease - Homo sapiens (human); hsa04714 Thermogenesis - Homo sapien…	IPR019574; IPR006656; IPR001041; IPR012675; IPR006963; IPR015405;	NADH:ubiquinone oxidoreductase, subunit G, iron-sulphur binding; Molybdopterin oxidoreductase; 2Fe-2S ferredoxin-type iron-sulfur binding domain; Beta-grasp domain; Molybdopterin oxidoreductase, 4Fe-4S domain; NADH-quinone oxidoreductase, chain G, C-terminal; _x000D_
P30049	Oxidative Phosphorylation	"ATP synthase subunit delta, mitochondrial"	ATP5F1D	136	1.405	Up	0.0225	K	GO:0009116 nucleoside metabolic process; GO:0042278 purine nucleoside metabolic process; GO:0009167 purine ribonucleoside monophosphate metabolic process; GO:0090662 ATP hydrolysis coupled transmembrane transport; GO:0009117 nucleotide metabolic process; GO:0006839 mitochondrial transport; GO:0044699 single-organism process; GO:0009058 biosynthetic process; GO:0046129 purine ribonucleoside biosyn…	GO:0016020 membrane; GO:0098800 inner mitochondrial membrane protein complex; GO:0031090 organelle membrane; GO:0098796 membrane protein complex; GO:0005737 cytoplasm; GO:0032991 macromolecular complex; GO:0098798 mitochondrial protein complex; GO:0044424 intracellular part; GO:0044455 mitochondrial membrane part; GO:0005623 cell; GO:0044422 organelle part; GO:0005740 mitochondrial envelope; GO:0…	GO:0022804 active transmembrane transporter activity; GO:0042625 ATPase coupled ion transmembrane transporter activity; GO:0015075 ion transmembrane transporter activity; GO:0022853 active ion transmembrane transporter activity; GO:0015399 primary active transmembrane transporter activity; GO:0022892 substrate-specific transporter activity; GO:0044769 ATPase activity, coupled to transmembrane mov…	K02134	ATPeF1D; F-type H+-transporting ATPase subunit delta	hsa05010 Alzheimer's disease - Homo sapiens (human); hsa05016 Huntington's disease - Homo sapiens (human); hsa04714 Thermogenesis - Homo sapiens (human); hsa01100 Metabolic pathways - Homo sapiens (human); hsa00190 Oxidative phosphorylation - Homo sapiens (human); hsa05012 Parkinson's disease - Homo sapiens (human);	IPR020546; IPR020547;	ATP synthase, F1 complex, delta/epsilon subunit, N-terminal; ATP synthase delta/epsilon subunit, C-terminal domain; _x000D_
P30049	Oxidative Phosphorylation	"ATP synthase subunit delta, mitochondrial"	ATP5F1D	165	1.323	Up	0.0319	K	GO:0009116 nucleoside metabolic process; GO:0042278 purine nucleoside metabolic process; GO:0009167 purine ribonucleoside monophosphate metabolic process; GO:0090662 ATP hydrolysis coupled transmembrane transport; GO:0009117 nucleotide metabolic process; GO:0006839 mitochondrial transport; GO:0044699 single-organism process; GO:0009058 biosynthetic process; GO:0046129 purine ribonucleoside biosyn…	GO:0016020 membrane; GO:0098800 inner mitochondrial membrane protein complex; GO:0031090 organelle membrane; GO:0098796 membrane protein complex; GO:0005737 cytoplasm; GO:0032991 macromolecular complex; GO:0098798 mitochondrial protein complex; GO:0044424 intracellular part; GO:0044455 mitochondrial membrane part; GO:0005623 cell; GO:0044422 organelle part; GO:0005740 mitochondrial envelope; GO:0…	GO:0022804 active transmembrane transporter activity; GO:0042625 ATPase coupled ion transmembrane transporter activity; GO:0015075 ion transmembrane transporter activity; GO:0022853 active ion transmembrane transporter activity; GO:0015399 primary active transmembrane transporter activity; GO:0022892 substrate-specific transporter activity; GO:0044769 ATPase activity, coupled to transmembrane mov…	K02134	ATPeF1D; F-type H+-transporting ATPase subunit delta	hsa05010 Alzheimer's disease - Homo sapiens (human); hsa05016 Huntington's disease - Homo sapiens (human); hsa04714 Thermogenesis - Homo sapiens (human); hsa01100 Metabolic pathways - Homo sapiens (human); hsa00190 Oxidative phosphorylation - Homo sapiens (human); hsa05012 Parkinson's disease - Homo sapiens (human);	IPR020546; IPR020547;	ATP synthase, F1 complex, delta/epsilon subunit, N-terminal; ATP synthase delta/epsilon subunit, C-terminal domain; _x000D_
P31040	Oxidative Phosphorylation	"Succinate dehydrogenase [ubiquinone] flavoprotein subunit, mitochondrial"	SDHA	538	1.441	Up	0.0403	K	GO:0009116 nucleoside metabolic process; GO:0042278 purine nucleoside metabolic process; GO:0009167 purine ribonucleoside monophosphate metabolic process; GO:0009117 nucleotide metabolic process; GO:0044699 single-organism process; GO:0009061 anaerobic respiration; GO:0044237 cellular metabolic process; GO:0006796 phosphate-containing compound metabolic process; GO:0008152 metabolic process; GO:0…	GO:0016020 membrane; GO:0098800 inner mitochondrial membrane protein complex; GO:0031090 organelle membrane; GO:0098796 membrane protein complex; GO:0005737 cytoplasm; GO:0032991 macromolecular complex; GO:0045281 succinate dehydrogenase complex; GO:0098798 mitochondrial protein complex; GO:0044424 intracellular part; GO:0005623 cell; GO:0044455 mitochondrial membrane part; GO:0044422 organelle p…	GO:1901265 nucleoside phosphate binding; GO:0050660 flavin adenine dinucleotide binding; GO:0043167 ion binding; GO:0000104 succinate dehydrogenase activity; GO:0005515 protein binding; GO:0000166 nucleotide binding; GO:0048037 cofactor binding; GO:0016491 oxidoreductase activity; GO:0016627 oxidoreductase activity, acting on the CH-CH group of donors; GO:1901363 heterocyclic compound binding; GO…	K00234	SDHA; succinate dehydrogenase (ubiquinone) flavoprotein subunit [EC:1.3.5.1]	hsa05010 Alzheimer's disease - Homo sapiens (human); hsa05016 Huntington's disease - Homo sapiens (human); hsa04714 Thermogenesis - Homo sapiens (human); hsa04932 Non-alcoholic fatty liver disease (NAFLD) - Homo sapiens (human); hsa01100 Metabolic pathways - Homo sapiens (human); hsa00020 Citrate cycle (TCA cycle) - Homo sapiens (human); hsa01200 Carbon metabolism - Homo sapiens (human); hsa00190…	IPR027477; IPR003953; IPR015939; IPR023753;	Succinate dehydrogenase/fumarate reductase flavoprotein, catalytic domain; FAD-dependent oxidoreductase 2, FAD binding domain; Fumarate reductase/succinate dehydrogenase flavoprotein-like, C-terminal; FAD/NAD(P)-binding domain; _x000D_
P31930	Oxidative Phosphorylation	"Cytochrome b-c1 complex subunit 1, mitochondrial"	UQCRC1	138	9.809	Up	0.0303	K	GO:0009116 nucleoside metabolic process; GO:0042278 purine nucleoside metabolic process; GO:0009167 purine ribonucleoside monophosphate metabolic process; GO:0009117 nucleotide metabolic process; GO:0044699 single-organism process; GO:0016485 protein processing; GO:0044237 cellular metabolic process; GO:0006796 phosphate-containing compound metabolic process; GO:0051234 establishment of localizat…	GO:0016020 membrane; GO:0098800 inner mitochondrial membrane protein complex; GO:0031090 organelle membrane; GO:0098796 membrane protein complex; GO:0005737 cytoplasm; GO:0032991 macromolecular complex; GO:0031224 intrinsic component of membrane; GO:0098798 mitochondrial protein complex; GO:0044424 intracellular part; GO:0044455 mitochondrial membrane part; GO:0005623 cell; GO:0044422 organelle p…	GO:0008233 peptidase activity; GO:0031625 ubiquitin protein ligase binding; GO:0022892 substrate-specific transporter activity; GO:0015077 monovalent inorganic cation transmembrane transporter activity; GO:0005515 protein binding; GO:0016787 hydrolase activity; GO:0015078 hydrogen ion transmembrane transporter activity; GO:0022891 substrate-specific transmembrane transporter activity; GO:0003824 …	K00414	QCR1; ubiquinol-cytochrome c reductase core subunit 1	hsa04260 Cardiac muscle contraction - Homo sapiens (human); hsa05010 Alzheimer's disease - Homo sapiens (human); hsa04932 Non-alcoholic fatty liver disease (NAFLD) - Homo sapiens (human); hsa01100 Metabolic pathways - Homo sapiens (human); hsa00190 Oxidative phosphorylation - Homo sapiens (human); hsa05016 Huntington's disease - Homo sapiens (human); hsa04714 Thermogenesis - Homo sapiens (human);…	IPR007863; IPR011765; IPR011249; IPR011237;	Peptidase M16, C-terminal; Peptidase M16, N-terminal; Metalloenzyme, LuxS/M16 peptidase-like; Peptidase M16 domain; _x000D_
P36542	Oxidative Phosphorylation	"ATP synthase subunit gamma, mitochondrial"	ATP5F1C	79	1.37	Up	0.0484	K	GO:0009116 nucleoside metabolic process; GO:0042278 purine nucleoside metabolic process; GO:0009167 purine ribonucleoside monophosphate metabolic process; GO:0090662 ATP hydrolysis coupled transmembrane transport; GO:0009117 nucleotide metabolic process; GO:0006839 mitochondrial transport; GO:0044699 single-organism process; GO:0009058 biosynthetic process; GO:0046129 purine ribonucleoside biosyn…	GO:0016020 membrane; GO:0044421 extracellular region part; GO:0098800 inner mitochondrial membrane protein complex; GO:0031090 organelle membrane; GO:0098796 membrane protein complex; GO:0031982 vesicle; GO:0005737 cytoplasm; GO:0032991 macromolecular complex; GO:0098798 mitochondrial protein complex; GO:0044424 intracellular part; GO:0044455 mitochondrial membrane part; GO:0005623 cell; GO:00444…	GO:0042625 ATPase coupled ion transmembrane transporter activity; GO:0015399 primary active transmembrane transporter activity; GO:0022892 substrate-specific transporter activity; GO:0016817 hydrolase activity, acting on acid anhydrides; GO:0044769 ATPase activity, coupled to transmembrane movement of ions, rotational mechanism; GO:0015077 monovalent inorganic cation transmembrane transporter act…	K02136	ATPeF1G; F-type H+-transporting ATPase subunit gamma	hsa05010 Alzheimer's disease - Homo sapiens (human); hsa05016 Huntington's disease - Homo sapiens (human); hsa04714 Thermogenesis - Homo sapiens (human); hsa01100 Metabolic pathways - Homo sapiens (human); hsa00190 Oxidative phosphorylation - Homo sapiens (human); hsa05012 Parkinson's disease - Homo sapiens (human);
P48047	Oxidative Phosphorylation	"ATP synthase subunit O, mitochondrial"	ATP5O	199	1.305	Up	0.0398	K	GO:0009116 nucleoside metabolic process; GO:0042278 purine nucleoside metabolic process; GO:0009167 purine ribonucleoside monophosphate metabolic process; GO:0090662 ATP hydrolysis coupled transmembrane transport; GO:0009117 nucleotide metabolic process; GO:0006839 mitochondrial transport; GO:0044699 single-organism process; GO:0009058 biosynthetic process; GO:0046129 purine ribonucleoside biosyn…	GO:0016020 membrane; GO:0044421 extracellular region part; GO:0098800 inner mitochondrial membrane protein complex; GO:0031090 organelle membrane; GO:0098796 membrane protein complex; GO:0071944 cell periphery; GO:0031982 vesicle; GO:0005737 cytoplasm; GO:0032991 macromolecular complex; GO:0098798 mitochondrial protein complex; GO:0044424 intracellular part; GO:0044455 mitochondrial membrane part…	GO:0042625 ATPase coupled ion transmembrane transporter activity; GO:0015399 primary active transmembrane transporter activity; GO:0022892 substrate-specific transporter activity; GO:0016817 hydrolase activity, acting on acid anhydrides; GO:0044769 ATPase activity, coupled to transmembrane movement of ions, rotational mechanism; GO:0015077 monovalent inorganic cation transmembrane transporter act…	K02137	ATPeF0O; F-type H+-transporting ATPase subunit O	hsa05010 Alzheimer's disease - Homo sapiens (human); hsa05016 Huntington's disease - Homo sapiens (human); hsa04714 Thermogenesis - Homo sapiens (human); hsa01100 Metabolic pathways - Homo sapiens (human); hsa00190 Oxidative phosphorylation - Homo sapiens (human); hsa05012 Parkinson's disease - Homo sapiens (human);	IPR026015;	F1F0 ATP synthase OSCP/delta subunit, N-terminal domain; _x000D_
P48047	Oxidative Phosphorylation	"ATP synthase subunit O, mitochondrial"	ATP5O	176	1.347	Up	0.0287	K	GO:0009116 nucleoside metabolic process; GO:0042278 purine nucleoside metabolic process; GO:0009167 purine ribonucleoside monophosphate metabolic process; GO:0090662 ATP hydrolysis coupled transmembrane transport; GO:0009117 nucleotide metabolic process; GO:0006839 mitochondrial transport; GO:0044699 single-organism process; GO:0009058 biosynthetic process; GO:0046129 purine ribonucleoside biosyn…	GO:0016020 membrane; GO:0044421 extracellular region part; GO:0098800 inner mitochondrial membrane protein complex; GO:0031090 organelle membrane; GO:0098796 membrane protein complex; GO:0071944 cell periphery; GO:0031982 vesicle; GO:0005737 cytoplasm; GO:0032991 macromolecular complex; GO:0098798 mitochondrial protein complex; GO:0044424 intracellular part; GO:0044455 mitochondrial membrane part…	GO:0042625 ATPase coupled ion transmembrane transporter activity; GO:0015399 primary active transmembrane transporter activity; GO:0022892 substrate-specific transporter activity; GO:0016817 hydrolase activity, acting on acid anhydrides; GO:0044769 ATPase activity, coupled to transmembrane movement of ions, rotational mechanism; GO:0015077 monovalent inorganic cation transmembrane transporter act…	K02137	ATPeF0O; F-type H+-transporting ATPase subunit O	hsa05010 Alzheimer's disease - Homo sapiens (human); hsa05016 Huntington's disease - Homo sapiens (human); hsa04714 Thermogenesis - Homo sapiens (human); hsa01100 Metabolic pathways - Homo sapiens (human); hsa00190 Oxidative phosphorylation - Homo sapiens (human); hsa05012 Parkinson's disease - Homo sapiens (human);	IPR026015;	F1F0 ATP synthase OSCP/delta subunit, N-terminal domain; _x000D_
P48047	Oxidative Phosphorylation	"ATP synthase subunit O, mitochondrial"	ATP5O	158	1.652	Up	0.0052	K	GO:0009116 nucleoside metabolic process; GO:0042278 purine nucleoside metabolic process; GO:0009167 purine ribonucleoside monophosphate metabolic process; GO:0090662 ATP hydrolysis coupled transmembrane transport; GO:0009117 nucleotide metabolic process; GO:0006839 mitochondrial transport; GO:0044699 single-organism process; GO:0009058 biosynthetic process; GO:0046129 purine ribonucleoside biosyn…	GO:0016020 membrane; GO:0044421 extracellular region part; GO:0098800 inner mitochondrial membrane protein complex; GO:0031090 organelle membrane; GO:0098796 membrane protein complex; GO:0071944 cell periphery; GO:0031982 vesicle; GO:0005737 cytoplasm; GO:0032991 macromolecular complex; GO:0098798 mitochondrial protein complex; GO:0044424 intracellular part; GO:0044455 mitochondrial membrane part…	GO:0042625 ATPase coupled ion transmembrane transporter activity; GO:0015399 primary active transmembrane transporter activity; GO:0022892 substrate-specific transporter activity; GO:0016817 hydrolase activity, acting on acid anhydrides; GO:0044769 ATPase activity, coupled to transmembrane movement of ions, rotational mechanism; GO:0015077 monovalent inorganic cation transmembrane transporter act…	K02137	ATPeF0O; F-type H+-transporting ATPase subunit O	hsa05010 Alzheimer's disease - Homo sapiens (human); hsa05016 Huntington's disease - Homo sapiens (human); hsa04714 Thermogenesis - Homo sapiens (human); hsa01100 Metabolic pathways - Homo sapiens (human); hsa00190 Oxidative phosphorylation - Homo sapiens (human); hsa05012 Parkinson's disease - Homo sapiens (human);	IPR026015;	F1F0 ATP synthase OSCP/delta subunit, N-terminal domain; _x000D_
P48047	Oxidative Phosphorylation	"ATP synthase subunit O, mitochondrial"	ATP5O	172	1.469	Up	0.0238	K	GO:0009116 nucleoside metabolic process; GO:0042278 purine nucleoside metabolic process; GO:0009167 purine ribonucleoside monophosphate metabolic process; GO:0090662 ATP hydrolysis coupled transmembrane transport; GO:0009117 nucleotide metabolic process; GO:0006839 mitochondrial transport; GO:0044699 single-organism process; GO:0009058 biosynthetic process; GO:0046129 purine ribonucleoside biosyn…	GO:0016020 membrane; GO:0044421 extracellular region part; GO:0098800 inner mitochondrial membrane protein complex; GO:0031090 organelle membrane; GO:0098796 membrane protein complex; GO:0071944 cell periphery; GO:0031982 vesicle; GO:0005737 cytoplasm; GO:0032991 macromolecular complex; GO:0098798 mitochondrial protein complex; GO:0044424 intracellular part; GO:0044455 mitochondrial membrane part…	GO:0042625 ATPase coupled ion transmembrane transporter activity; GO:0015399 primary active transmembrane transporter activity; GO:0022892 substrate-specific transporter activity; GO:0016817 hydrolase activity, acting on acid anhydrides; GO:0044769 ATPase activity, coupled to transmembrane movement of ions, rotational mechanism; GO:0015077 monovalent inorganic cation transmembrane transporter act…	K02137	ATPeF0O; F-type H+-transporting ATPase subunit O	hsa05010 Alzheimer's disease - Homo sapiens (human); hsa05016 Huntington's disease - Homo sapiens (human); hsa04714 Thermogenesis - Homo sapiens (human); hsa01100 Metabolic pathways - Homo sapiens (human); hsa00190 Oxidative phosphorylation - Homo sapiens (human); hsa05012 Parkinson's disease - Homo sapiens (human);	IPR026015;	F1F0 ATP synthase OSCP/delta subunit, N-terminal domain; _x000D_
P48047	Oxidative Phosphorylation	"ATP synthase subunit O, mitochondrial"	ATP5O	162	1.391	Up	0.0215	K	GO:0009116 nucleoside metabolic process; GO:0042278 purine nucleoside metabolic process; GO:0009167 purine ribonucleoside monophosphate metabolic process; GO:0090662 ATP hydrolysis coupled transmembrane transport; GO:0009117 nucleotide metabolic process; GO:0006839 mitochondrial transport; GO:0044699 single-organism process; GO:0009058 biosynthetic process; GO:0046129 purine ribonucleoside biosyn…	GO:0016020 membrane; GO:0044421 extracellular region part; GO:0098800 inner mitochondrial membrane protein complex; GO:0031090 organelle membrane; GO:0098796 membrane protein complex; GO:0071944 cell periphery; GO:0031982 vesicle; GO:0005737 cytoplasm; GO:0032991 macromolecular complex; GO:0098798 mitochondrial protein complex; GO:0044424 intracellular part; GO:0044455 mitochondrial membrane part…	GO:0042625 ATPase coupled ion transmembrane transporter activity; GO:0015399 primary active transmembrane transporter activity; GO:0022892 substrate-specific transporter activity; GO:0016817 hydrolase activity, acting on acid anhydrides; GO:0044769 ATPase activity, coupled to transmembrane movement of ions, rotational mechanism; GO:0015077 monovalent inorganic cation transmembrane transporter act…	K02137	ATPeF0O; F-type H+-transporting ATPase subunit O	hsa05010 Alzheimer's disease - Homo sapiens (human); hsa05016 Huntington's disease - Homo sapiens (human); hsa04714 Thermogenesis - Homo sapiens (human); hsa01100 Metabolic pathways - Homo sapiens (human); hsa00190 Oxidative phosphorylation - Homo sapiens (human); hsa05012 Parkinson's disease - Homo sapiens (human);	IPR026015;	F1F0 ATP synthase OSCP/delta subunit, N-terminal domain; _x000D_
P48047	Oxidative Phosphorylation	"ATP synthase subunit O, mitochondrial"	ATP5O	54	1.308	Up	0.0416	K	GO:0009116 nucleoside metabolic process; GO:0042278 purine nucleoside metabolic process; GO:0009167 purine ribonucleoside monophosphate metabolic process; GO:0090662 ATP hydrolysis coupled transmembrane transport; GO:0009117 nucleotide metabolic process; GO:0006839 mitochondrial transport; GO:0044699 single-organism process; GO:0009058 biosynthetic process; GO:0046129 purine ribonucleoside biosyn…	GO:0016020 membrane; GO:0044421 extracellular region part; GO:0098800 inner mitochondrial membrane protein complex; GO:0031090 organelle membrane; GO:0098796 membrane protein complex; GO:0071944 cell periphery; GO:0031982 vesicle; GO:0005737 cytoplasm; GO:0032991 macromolecular complex; GO:0098798 mitochondrial protein complex; GO:0044424 intracellular part; GO:0044455 mitochondrial membrane part…	GO:0042625 ATPase coupled ion transmembrane transporter activity; GO:0015399 primary active transmembrane transporter activity; GO:0022892 substrate-specific transporter activity; GO:0016817 hydrolase activity, acting on acid anhydrides; GO:0044769 ATPase activity, coupled to transmembrane movement of ions, rotational mechanism; GO:0015077 monovalent inorganic cation transmembrane transporter act…	K02137	ATPeF0O; F-type H+-transporting ATPase subunit O	hsa05010 Alzheimer's disease - Homo sapiens (human); hsa05016 Huntington's disease - Homo sapiens (human); hsa04714 Thermogenesis - Homo sapiens (human); hsa01100 Metabolic pathways - Homo sapiens (human); hsa00190 Oxidative phosphorylation - Homo sapiens (human); hsa05012 Parkinson's disease - Homo sapiens (human);	IPR026015;	F1F0 ATP synthase OSCP/delta subunit, N-terminal domain; _x000D_
P51970	Oxidative Phosphorylation	NADH dehydrogenase [ubiquinone] 1 alpha subcomplex subunit 8	NDUFA8	38	1.427	Up	0.000323	K	GO:0044085 cellular component biogenesis; GO:0009116 nucleoside metabolic process; GO:0042278 purine nucleoside metabolic process; GO:0009167 purine ribonucleoside monophosphate metabolic process; GO:0009117 nucleotide metabolic process; GO:0044699 single-organism process; GO:0044237 cellular metabolic process; GO:0006796 phosphate-containing compound metabolic process; GO:0008152 metabolic proce…	GO:0016020 membrane; GO:0098800 inner mitochondrial membrane protein complex; GO:0031090 organelle membrane; GO:0098796 membrane protein complex; GO:0005737 cytoplasm; GO:0045271 respiratory chain complex I; GO:0032991 macromolecular complex; GO:0098798 mitochondrial protein complex; GO:0044424 intracellular part; GO:0005747 mitochondrial respiratory chain complex I; GO:0044455 mitochondrial memb…	GO:0016651 oxidoreductase activity, acting on NAD(P)H; GO:0003954 NADH dehydrogenase activity; GO:0003824 catalytic activity; GO:0005488 binding; GO:0044877 macromolecular complex binding; GO:0050136 NADH dehydrogenase (quinone) activity; GO:0005515 protein binding; GO:0008137 NADH dehydrogenase (ubiquinone) activity; GO:0016655 oxidoreductase activity, acting on NAD(P)H, quinone or similar compo…	K03952	NDUFA8; NADH dehydrogenase (ubiquinone) 1 alpha subcomplex subunit 8	hsa05010 Alzheimer's disease - Homo sapiens (human); hsa04723 Retrograde endocannabinoid signaling - Homo sapiens (human); hsa04932 Non-alcoholic fatty liver disease (NAFLD) - Homo sapiens (human); hsa01100 Metabolic pathways - Homo sapiens (human); hsa00190 Oxidative phosphorylation - Homo sapiens (human); hsa05016 Huntington's disease - Homo sapiens (human); hsa04714 Thermogenesis - Homo sapien…	IPR010625;	CHCH; _x000D_
Q99497	Oxidative Phosphorylation	Protein/nucleic acid deglycase DJ-1	PARK7	132	0.683	Down	0.0171	K	GO:0044700 single organism signaling; GO:1905258 regulation of nitrosative stress-induced intrinsic apoptotic signaling pathway; GO:0051349 positive regulation of lyase activity; GO:0022414 reproductive process; GO:0006066 alcohol metabolic process; GO:0032091 negative regulation of protein binding; GO:0044237 cellular metabolic process; GO:0098869 cellular oxidant detoxification; GO:0018158 prot…	GO:0016020 membrane; GO:0044421 extracellular region part; GO:0098857 membrane microdomain; GO:0005737 cytoplasm; GO:0005913 cell-cell adherens junction; GO:0005623 cell; GO:0044422 organelle part; GO:0043228 non-membrane-bounded organelle; GO:0070062 extracellular exosome; GO:0016605 PML body; GO:0005654 nucleoplasm; GO:0005622 intracellular; GO:0098589 membrane region; GO:0043005 neuron project…	GO:0008233 peptidase activity; GO:0005102 receptor binding; GO:0044388 small protein activating enzyme binding; GO:0046983 protein dimerization activity; GO:0097110 scaffold protein binding; GO:0050681 androgen receptor binding; GO:0016787 hydrolase activity; GO:0005515 protein binding; GO:0051427 hormone receptor binding; GO:0005507 copper ion binding; GO:0098772 molecular function regulator; GO…	K05687	PARK7; protein DJ-1 [EC:3.5.1.124]	hsa05012 Parkinson's disease - Homo sapiens (human);	IPR002818; IPR029062;	DJ-1/PfpI; Class I glutamine amidotransferase-like; _x000D_
O43837	TCA Cycle	"Isocitrate dehydrogenase [NAD] subunit beta, mitochondrial"	IDH3B	207	0.751	Down	0.00242	K	GO:0072350 tricarboxylic acid metabolic process; GO:0055114 oxidation-reduction process; GO:0044281 small molecule metabolic process; GO:0044763 single-organism cellular process; GO:0006099 tricarboxylic acid cycle; GO:0044699 single-organism process; GO:0006102 isocitrate metabolic process; GO:0044238 primary metabolic process; GO:0044237 cellular metabolic process; GO:0045333 cellular respirati…	GO:0005759 mitochondrial matrix; GO:0043229 intracellular organelle; GO:0044429 mitochondrial part; GO:0005737 cytoplasm; GO:0044446 intracellular organelle part; GO:0044424 intracellular part; GO:0005623 cell; GO:0005739 mitochondrion; GO:0044422 organelle part; GO:0031974 membrane-enclosed lumen; GO:0043226 organelle; GO:0043231 intracellular membrane-bounded organelle; GO:0005634 nucleus; GO:0…	GO:0000287 magnesium ion binding; GO:1901265 nucleoside phosphate binding; GO:0043167 ion binding; GO:0004448 isocitrate dehydrogenase activity; GO:0000166 nucleotide binding; GO:0048037 cofactor binding; GO:0016491 oxidoreductase activity; GO:0009055 electron carrier activity; GO:0016614 oxidoreductase activity, acting on CH-OH group of donors; GO:1901363 heterocyclic compound binding; GO:009715…	K00030	IDH3; isocitrate dehydrogenase (NAD+) [EC:1.1.1.41]	hsa01210 2-Oxocarboxylic acid metabolism - Homo sapiens (human); hsa01100 Metabolic pathways - Homo sapiens (human); hsa00020 Citrate cycle (TCA cycle) - Homo sapiens (human); hsa01230 Biosynthesis of amino acids - Homo sapiens (human); hsa01200 Carbon metabolism - Homo sapiens (human);	IPR024084;	Isopropylmalate dehydrogenase-like domain; _x000D_
O75390	TCA Cycle	"Citrate synthase, mitochondrial"	CS	43	1.41	Up	0.0251	K	GO:0072350 tricarboxylic acid metabolic process; GO:0055114 oxidation-reduction process; GO:0044281 small molecule metabolic process; GO:0006099 tricarboxylic acid cycle; GO:0044763 single-organism cellular process; GO:0044699 single-organism process; GO:0005975 carbohydrate metabolic process; GO:0044238 primary metabolic process; GO:0045333 cellular respiration; GO:0044237 cellular metabolic pro…	GO:0005759 mitochondrial matrix; GO:0043229 intracellular organelle; GO:0044421 extracellular region part; GO:0044429 mitochondrial part; GO:0005737 cytoplasm; GO:0044446 intracellular organelle part; GO:0031982 vesicle; GO:0044424 intracellular part; GO:0005623 cell; GO:0005576 extracellular region; GO:0044422 organelle part; GO:0005739 mitochondrion; GO:0043231 intracellular membrane-bounded or…	GO:0036440 citrate synthase activity; GO:0097159 organic cyclic compound binding; GO:1901363 heterocyclic compound binding; GO:0003723 RNA binding; GO:0016746 transferase activity, transferring acyl groups; GO:0046912 transferase activity, transferring acyl groups, acyl groups converted into alkyl on transfer; GO:0003824 catalytic activity; GO:0005488 binding; GO:0003676 nucleic acid binding; GO:…	K01647	CS; citrate synthase [EC:2.3.3.1]	hsa01210 2-Oxocarboxylic acid metabolism - Homo sapiens (human); hsa01100 Metabolic pathways - Homo sapiens (human); hsa00020 Citrate cycle (TCA cycle) - Homo sapiens (human); hsa01230 Biosynthesis of amino acids - Homo sapiens (human); hsa01200 Carbon metabolism - Homo sapiens (human); hsa00630 Glyoxylate and dicarboxylate metabolism - Homo sapiens (human);	IPR016142;	Citrate synthase-like, large alpha subdomain; _x000D_
O75390	TCA Cycle	"Citrate synthase, mitochondrial"	CS	76	1.489	Up	0.00248	K	GO:0072350 tricarboxylic acid metabolic process; GO:0055114 oxidation-reduction process; GO:0044281 small molecule metabolic process; GO:0006099 tricarboxylic acid cycle; GO:0044763 single-organism cellular process; GO:0044699 single-organism process; GO:0005975 carbohydrate metabolic process; GO:0044238 primary metabolic process; GO:0045333 cellular respiration; GO:0044237 cellular metabolic pro…	GO:0005759 mitochondrial matrix; GO:0043229 intracellular organelle; GO:0044421 extracellular region part; GO:0044429 mitochondrial part; GO:0005737 cytoplasm; GO:0044446 intracellular organelle part; GO:0031982 vesicle; GO:0044424 intracellular part; GO:0005623 cell; GO:0005576 extracellular region; GO:0044422 organelle part; GO:0005739 mitochondrion; GO:0043231 intracellular membrane-bounded or…	GO:0036440 citrate synthase activity; GO:0097159 organic cyclic compound binding; GO:1901363 heterocyclic compound binding; GO:0003723 RNA binding; GO:0016746 transferase activity, transferring acyl groups; GO:0046912 transferase activity, transferring acyl groups, acyl groups converted into alkyl on transfer; GO:0003824 catalytic activity; GO:0005488 binding; GO:0003676 nucleic acid binding; GO:…	K01647	CS; citrate synthase [EC:2.3.3.1]	hsa01210 2-Oxocarboxylic acid metabolism - Homo sapiens (human); hsa01100 Metabolic pathways - Homo sapiens (human); hsa00020 Citrate cycle (TCA cycle) - Homo sapiens (human); hsa01230 Biosynthesis of amino acids - Homo sapiens (human); hsa01200 Carbon metabolism - Homo sapiens (human); hsa00630 Glyoxylate and dicarboxylate metabolism - Homo sapiens (human);	IPR016142;	Citrate synthase-like, large alpha subdomain; _x000D_
P07954	TCA Cycle	"Fumarate hydratase, mitochondrial"	FH	80	1.437	Up	0.0189	K	GO:0043648 dicarboxylic acid metabolic process; GO:0044707 single-multicellular organism process; GO:0065008 regulation of biological quality; GO:0044699 single-organism process; GO:0044237 cellular metabolic process; GO:0048871 multicellular organismal homeostasis; GO:0060249 anatomical structure homeostasis; GO:0071704 organic substance metabolic process; GO:0042592 homeostatic process; GO:0008…	GO:0005759 mitochondrial matrix; GO:0043229 intracellular organelle; GO:0044421 extracellular region part; GO:0044429 mitochondrial part; GO:0005737 cytoplasm; GO:0044446 intracellular organelle part; GO:0031982 vesicle; GO:0032991 macromolecular complex; GO:0044424 intracellular part; GO:0005623 cell; GO:0005576 extracellular region; GO:0044422 organelle part; GO:0005739 mitochondrion; GO:004323…	GO:0003824 catalytic activity; GO:0005488 binding; GO:0004333 fumarate hydratase activity; GO:0016829 lyase activity; GO:0016836 hydro-lyase activity; GO:0005515 protein binding; GO:0016835 carbon-oxygen lyase activity;	K01679	E4.2.1.2B; fumarate hydratase, class II [EC:4.2.1.2]	hsa05200 Pathways in cancer - Homo sapiens (human); hsa04934 Cushing's syndrome - Homo sapiens (human); hsa00620 Pyruvate metabolism - Homo sapiens (human); hsa01100 Metabolic pathways - Homo sapiens (human); hsa00020 Citrate cycle (TCA cycle) - Homo sapiens (human); hsa01200 Carbon metabolism - Homo sapiens (human); hsa05211 Renal cell carcinoma - Homo sapiens (human);	IPR024083; IPR008948; IPR022761; IPR018951;	Fumarase/histidase, N-terminal; L-Aspartase-like; Fumarate lyase, N-terminal; Fumarase C, C-terminal; _x000D_
P07954	TCA Cycle	"Fumarate hydratase, mitochondrial"	FH	292	1.574	Up	0.0175	K	GO:0043648 dicarboxylic acid metabolic process; GO:0044707 single-multicellular organism process; GO:0065008 regulation of biological quality; GO:0044699 single-organism process; GO:0044237 cellular metabolic process; GO:0048871 multicellular organismal homeostasis; GO:0060249 anatomical structure homeostasis; GO:0071704 organic substance metabolic process; GO:0042592 homeostatic process; GO:0008…	GO:0005759 mitochondrial matrix; GO:0043229 intracellular organelle; GO:0044421 extracellular region part; GO:0044429 mitochondrial part; GO:0005737 cytoplasm; GO:0044446 intracellular organelle part; GO:0031982 vesicle; GO:0032991 macromolecular complex; GO:0044424 intracellular part; GO:0005623 cell; GO:0005576 extracellular region; GO:0044422 organelle part; GO:0005739 mitochondrion; GO:004323…	GO:0003824 catalytic activity; GO:0005488 binding; GO:0004333 fumarate hydratase activity; GO:0016829 lyase activity; GO:0016836 hydro-lyase activity; GO:0005515 protein binding; GO:0016835 carbon-oxygen lyase activity;	K01679	E4.2.1.2B; fumarate hydratase, class II [EC:4.2.1.2]	hsa05200 Pathways in cancer - Homo sapiens (human); hsa04934 Cushing's syndrome - Homo sapiens (human); hsa00620 Pyruvate metabolism - Homo sapiens (human); hsa01100 Metabolic pathways - Homo sapiens (human); hsa00020 Citrate cycle (TCA cycle) - Homo sapiens (human); hsa01200 Carbon metabolism - Homo sapiens (human); hsa05211 Renal cell carcinoma - Homo sapiens (human);	IPR024083; IPR008948; IPR022761; IPR018951;	Fumarase/histidase, N-terminal; L-Aspartase-like; Fumarate lyase, N-terminal; Fumarase C, C-terminal; _x000D_
P09622	TCA Cycle	"Dihydrolipoyl dehydrogenase, mitochondrial"	DLD	127	1.501	Up	0.0148	K	GO:0009116 nucleoside metabolic process; GO:0021700 developmental maturation; GO:0065008 regulation of biological quality; GO:0051068 dihydrolipoamide metabolic process; GO:0019362 pyridine nucleotide metabolic process; GO:0022414 reproductive process; GO:0010510 regulation of acetyl-CoA biosynthetic process from pyruvate; GO:0044255 cellular lipid metabolic process; GO:0019216 regulation of lipi…	GO:0031410 cytoplasmic vesicle; GO:0005737 cytoplasm; GO:0031982 vesicle; GO:0044433 cytoplasmic vesicle part; GO:0032991 macromolecular complex; GO:0043159 acrosomal matrix; GO:0044424 intracellular part; GO:0005623 cell; GO:0044422 organelle part; GO:0045240 dihydrolipoyl dehydrogenase complex; GO:0031974 membrane-enclosed lumen; GO:1902494 catalytic complex; GO:0005654 nucleoplasm; GO:0070013 …	GO:0004148 dihydrolipoyl dehydrogenase activity; GO:0016651 oxidoreductase activity, acting on NAD(P)H; GO:0043544 lipoamide binding; GO:1901265 nucleoside phosphate binding; GO:0050660 flavin adenine dinucleotide binding; GO:0043167 ion binding; GO:0000166 nucleotide binding; GO:0033218 amide binding; GO:0048037 cofactor binding; GO:0016668 oxidoreductase activity, acting on a sulfur group of do…	K00382	DLD; dihydrolipoamide dehydrogenase [EC:1.8.1.4]	hsa00280 Valine, leucine and isoleucine degradation - Homo sapiens (human); hsa00640 Propanoate metabolism - Homo sapiens (human); hsa00620 Pyruvate metabolism - Homo sapiens (human); hsa01100 Metabolic pathways - Homo sapiens (human); hsa00020 Citrate cycle (TCA cycle) - Homo sapiens (human); hsa01200 Carbon metabolism - Homo sapiens (human); hsa00630 Glyoxylate and dicarboxylate metabolism - Ho…	IPR016156; IPR004099; IPR023753;	FAD/NAD-linked reductase, dimerisation domain; Pyridine nucleotide-disulphide oxidoreductase, dimerisation domain; FAD/NAD(P)-binding domain; _x000D_
P09622	TCA Cycle	"Dihydrolipoyl dehydrogenase, mitochondrial"	DLD	267	1.31	Up	0.0184	K	GO:0009116 nucleoside metabolic process; GO:0021700 developmental maturation; GO:0065008 regulation of biological quality; GO:0051068 dihydrolipoamide metabolic process; GO:0019362 pyridine nucleotide metabolic process; GO:0022414 reproductive process; GO:0010510 regulation of acetyl-CoA biosynthetic process from pyruvate; GO:0044255 cellular lipid metabolic process; GO:0019216 regulation of lipi…	GO:0031410 cytoplasmic vesicle; GO:0005737 cytoplasm; GO:0031982 vesicle; GO:0044433 cytoplasmic vesicle part; GO:0032991 macromolecular complex; GO:0043159 acrosomal matrix; GO:0044424 intracellular part; GO:0005623 cell; GO:0044422 organelle part; GO:0045240 dihydrolipoyl dehydrogenase complex; GO:0031974 membrane-enclosed lumen; GO:1902494 catalytic complex; GO:0005654 nucleoplasm; GO:0070013 …	GO:0004148 dihydrolipoyl dehydrogenase activity; GO:0016651 oxidoreductase activity, acting on NAD(P)H; GO:0043544 lipoamide binding; GO:1901265 nucleoside phosphate binding; GO:0050660 flavin adenine dinucleotide binding; GO:0043167 ion binding; GO:0000166 nucleotide binding; GO:0033218 amide binding; GO:0048037 cofactor binding; GO:0016668 oxidoreductase activity, acting on a sulfur group of do…	K00382	DLD; dihydrolipoamide dehydrogenase [EC:1.8.1.4]	hsa00280 Valine, leucine and isoleucine degradation - Homo sapiens (human); hsa00640 Propanoate metabolism - Homo sapiens (human); hsa00620 Pyruvate metabolism - Homo sapiens (human); hsa01100 Metabolic pathways - Homo sapiens (human); hsa00020 Citrate cycle (TCA cycle) - Homo sapiens (human); hsa01200 Carbon metabolism - Homo sapiens (human); hsa00630 Glyoxylate and dicarboxylate metabolism - Ho…	IPR016156; IPR004099; IPR023753;	FAD/NAD-linked reductase, dimerisation domain; Pyridine nucleotide-disulphide oxidoreductase, dimerisation domain; FAD/NAD(P)-binding domain; _x000D_
P09622	TCA Cycle	"Dihydrolipoyl dehydrogenase, mitochondrial"	DLD	166	1.335	Up	0.0173	K	GO:0009116 nucleoside metabolic process; GO:0021700 developmental maturation; GO:0065008 regulation of biological quality; GO:0051068 dihydrolipoamide metabolic process; GO:0019362 pyridine nucleotide metabolic process; GO:0022414 reproductive process; GO:0010510 regulation of acetyl-CoA biosynthetic process from pyruvate; GO:0044255 cellular lipid metabolic process; GO:0019216 regulation of lipi…	GO:0031410 cytoplasmic vesicle; GO:0005737 cytoplasm; GO:0031982 vesicle; GO:0044433 cytoplasmic vesicle part; GO:0032991 macromolecular complex; GO:0043159 acrosomal matrix; GO:0044424 intracellular part; GO:0005623 cell; GO:0044422 organelle part; GO:0045240 dihydrolipoyl dehydrogenase complex; GO:0031974 membrane-enclosed lumen; GO:1902494 catalytic complex; GO:0005654 nucleoplasm; GO:0070013 …	GO:0004148 dihydrolipoyl dehydrogenase activity; GO:0016651 oxidoreductase activity, acting on NAD(P)H; GO:0043544 lipoamide binding; GO:1901265 nucleoside phosphate binding; GO:0050660 flavin adenine dinucleotide binding; GO:0043167 ion binding; GO:0000166 nucleotide binding; GO:0033218 amide binding; GO:0048037 cofactor binding; GO:0016668 oxidoreductase activity, acting on a sulfur group of do…	K00382	DLD; dihydrolipoamide dehydrogenase [EC:1.8.1.4]	hsa00280 Valine, leucine and isoleucine degradation - Homo sapiens (human); hsa00640 Propanoate metabolism - Homo sapiens (human); hsa00620 Pyruvate metabolism - Homo sapiens (human); hsa01100 Metabolic pathways - Homo sapiens (human); hsa00020 Citrate cycle (TCA cycle) - Homo sapiens (human); hsa01200 Carbon metabolism - Homo sapiens (human); hsa00630 Glyoxylate and dicarboxylate metabolism - Ho…	IPR016156; IPR004099; IPR023753;	FAD/NAD-linked reductase, dimerisation domain; Pyridine nucleotide-disulphide oxidoreductase, dimerisation domain; FAD/NAD(P)-binding domain; _x000D_
P09622	TCA Cycle	"Dihydrolipoyl dehydrogenase, mitochondrial"	DLD	430	1.722	Up	0.0101	K	GO:0009116 nucleoside metabolic process; GO:0021700 developmental maturation; GO:0065008 regulation of biological quality; GO:0051068 dihydrolipoamide metabolic process; GO:0019362 pyridine nucleotide metabolic process; GO:0022414 reproductive process; GO:0010510 regulation of acetyl-CoA biosynthetic process from pyruvate; GO:0044255 cellular lipid metabolic process; GO:0019216 regulation of lipi…	GO:0031410 cytoplasmic vesicle; GO:0005737 cytoplasm; GO:0031982 vesicle; GO:0044433 cytoplasmic vesicle part; GO:0032991 macromolecular complex; GO:0043159 acrosomal matrix; GO:0044424 intracellular part; GO:0005623 cell; GO:0044422 organelle part; GO:0045240 dihydrolipoyl dehydrogenase complex; GO:0031974 membrane-enclosed lumen; GO:1902494 catalytic complex; GO:0005654 nucleoplasm; GO:0070013 …	GO:0004148 dihydrolipoyl dehydrogenase activity; GO:0016651 oxidoreductase activity, acting on NAD(P)H; GO:0043544 lipoamide binding; GO:1901265 nucleoside phosphate binding; GO:0050660 flavin adenine dinucleotide binding; GO:0043167 ion binding; GO:0000166 nucleotide binding; GO:0033218 amide binding; GO:0048037 cofactor binding; GO:0016668 oxidoreductase activity, acting on a sulfur group of do…	K00382	DLD; dihydrolipoamide dehydrogenase [EC:1.8.1.4]	hsa00280 Valine, leucine and isoleucine degradation - Homo sapiens (human); hsa00640 Propanoate metabolism - Homo sapiens (human); hsa00620 Pyruvate metabolism - Homo sapiens (human); hsa01100 Metabolic pathways - Homo sapiens (human); hsa00020 Citrate cycle (TCA cycle) - Homo sapiens (human); hsa01200 Carbon metabolism - Homo sapiens (human); hsa00630 Glyoxylate and dicarboxylate metabolism - Ho…	IPR016156; IPR004099; IPR023753;	FAD/NAD-linked reductase, dimerisation domain; Pyridine nucleotide-disulphide oxidoreductase, dimerisation domain; FAD/NAD(P)-binding domain; _x000D_
P09622	TCA Cycle	"Dihydrolipoyl dehydrogenase, mitochondrial"	DLD	277	1.4	Up	0.0161	K	GO:0009116 nucleoside metabolic process; GO:0021700 developmental maturation; GO:0065008 regulation of biological quality; GO:0051068 dihydrolipoamide metabolic process; GO:0019362 pyridine nucleotide metabolic process; GO:0022414 reproductive process; GO:0010510 regulation of acetyl-CoA biosynthetic process from pyruvate; GO:0044255 cellular lipid metabolic process; GO:0019216 regulation of lipi…	GO:0031410 cytoplasmic vesicle; GO:0005737 cytoplasm; GO:0031982 vesicle; GO:0044433 cytoplasmic vesicle part; GO:0032991 macromolecular complex; GO:0043159 acrosomal matrix; GO:0044424 intracellular part; GO:0005623 cell; GO:0044422 organelle part; GO:0045240 dihydrolipoyl dehydrogenase complex; GO:0031974 membrane-enclosed lumen; GO:1902494 catalytic complex; GO:0005654 nucleoplasm; GO:0070013 …	GO:0004148 dihydrolipoyl dehydrogenase activity; GO:0016651 oxidoreductase activity, acting on NAD(P)H; GO:0043544 lipoamide binding; GO:1901265 nucleoside phosphate binding; GO:0050660 flavin adenine dinucleotide binding; GO:0043167 ion binding; GO:0000166 nucleotide binding; GO:0033218 amide binding; GO:0048037 cofactor binding; GO:0016668 oxidoreductase activity, acting on a sulfur group of do…	K00382	DLD; dihydrolipoamide dehydrogenase [EC:1.8.1.4]	hsa00280 Valine, leucine and isoleucine degradation - Homo sapiens (human); hsa00640 Propanoate metabolism - Homo sapiens (human); hsa00620 Pyruvate metabolism - Homo sapiens (human); hsa01100 Metabolic pathways - Homo sapiens (human); hsa00020 Citrate cycle (TCA cycle) - Homo sapiens (human); hsa01200 Carbon metabolism - Homo sapiens (human); hsa00630 Glyoxylate and dicarboxylate metabolism - Ho…	IPR016156; IPR004099; IPR023753;	FAD/NAD-linked reductase, dimerisation domain; Pyridine nucleotide-disulphide oxidoreductase, dimerisation domain; FAD/NAD(P)-binding domain; _x000D_
P09622	TCA Cycle	"Dihydrolipoyl dehydrogenase, mitochondrial"	DLD	66	1.362	Up	0.00047	K	GO:0009116 nucleoside metabolic process; GO:0021700 developmental maturation; GO:0065008 regulation of biological quality; GO:0051068 dihydrolipoamide metabolic process; GO:0019362 pyridine nucleotide metabolic process; GO:0022414 reproductive process; GO:0010510 regulation of acetyl-CoA biosynthetic process from pyruvate; GO:0044255 cellular lipid metabolic process; GO:0019216 regulation of lipi…	GO:0031410 cytoplasmic vesicle; GO:0005737 cytoplasm; GO:0031982 vesicle; GO:0044433 cytoplasmic vesicle part; GO:0032991 macromolecular complex; GO:0043159 acrosomal matrix; GO:0044424 intracellular part; GO:0005623 cell; GO:0044422 organelle part; GO:0045240 dihydrolipoyl dehydrogenase complex; GO:0031974 membrane-enclosed lumen; GO:1902494 catalytic complex; GO:0005654 nucleoplasm; GO:0070013 …	GO:0004148 dihydrolipoyl dehydrogenase activity; GO:0016651 oxidoreductase activity, acting on NAD(P)H; GO:0043544 lipoamide binding; GO:1901265 nucleoside phosphate binding; GO:0050660 flavin adenine dinucleotide binding; GO:0043167 ion binding; GO:0000166 nucleotide binding; GO:0033218 amide binding; GO:0048037 cofactor binding; GO:0016668 oxidoreductase activity, acting on a sulfur group of do…	K00382	DLD; dihydrolipoamide dehydrogenase [EC:1.8.1.4]	hsa00280 Valine, leucine and isoleucine degradation - Homo sapiens (human); hsa00640 Propanoate metabolism - Homo sapiens (human); hsa00620 Pyruvate metabolism - Homo sapiens (human); hsa01100 Metabolic pathways - Homo sapiens (human); hsa00020 Citrate cycle (TCA cycle) - Homo sapiens (human); hsa01200 Carbon metabolism - Homo sapiens (human); hsa00630 Glyoxylate and dicarboxylate metabolism - Ho…	IPR016156; IPR004099; IPR023753;	FAD/NAD-linked reductase, dimerisation domain; Pyridine nucleotide-disulphide oxidoreductase, dimerisation domain; FAD/NAD(P)-binding domain; _x000D_
P40925	TCA Cycle	"Malate dehydrogenase, cytoplasmic"	MDH1	236	0.763	Down	0.00337	K	GO:0043648 dicarboxylic acid metabolic process; GO:0016051 carbohydrate biosynthetic process; GO:0019362 pyridine nucleotide metabolic process; GO:0019319 hexose biosynthetic process; GO:0006725 cellular aromatic compound metabolic process; GO:0046496 nicotinamide nucleotide metabolic process; GO:0006734 NADH metabolic process; GO:0009117 nucleotide metabolic process; GO:0044699 single-organism p…	GO:0043229 intracellular organelle; GO:0005615 extracellular space; GO:0044421 extracellular region part; GO:0031982 vesicle; GO:0005737 cytoplasm; GO:0044424 intracellular part; GO:0005829 cytosol; GO:0005623 cell; GO:0005576 extracellular region; GO:0005739 mitochondrion; GO:0043231 intracellular membrane-bounded organelle; GO:0043226 organelle; GO:0070062 extracellular exosome; GO:0043209 myel…	GO:0047860 diiodophenylpyruvate reductase activity; GO:1901265 nucleoside phosphate binding; GO:0005515 protein binding; GO:0000166 nucleotide binding; GO:0048037 cofactor binding; GO:0016491 oxidoreductase activity; GO:0016614 oxidoreductase activity, acting on CH-OH group of donors; GO:1901363 heterocyclic compound binding; GO:0097159 organic cyclic compound binding; GO:0016616 oxidoreductase a…	K00025	MDH1; malate dehydrogenase [EC:1.1.1.37]	hsa00620 Pyruvate metabolism - Homo sapiens (human); hsa01100 Metabolic pathways - Homo sapiens (human); hsa04964 Proximal tubule bicarbonate reclamation - Homo sapiens (human); hsa00020 Citrate cycle (TCA cycle) - Homo sapiens (human); hsa00270 Cysteine and methionine metabolism - Homo sapiens (human); hsa01200 Carbon metabolism - Homo sapiens (human); hsa00630 Glyoxylate and dicarboxylate metab…	IPR022383; IPR016040; IPR001236; IPR015955;	Lactate/malate dehydrogenase, C-terminal; NAD(P)-binding domain; Lactate/malate dehydrogenase, N-terminal; Lactate dehydrogenase/glycoside hydrolase, family 4, C-terminal; _x000D_
P40926	TCA Cycle	"Malate dehydrogenase, mitochondrial"	MDH2	165	1.411	Up	0.0157	K	GO:0019362 pyridine nucleotide metabolic process; GO:0019319 hexose biosynthetic process; GO:0009117 nucleotide metabolic process; GO:0044699 single-organism process; GO:0009058 biosynthetic process; GO:0072524 pyridine-containing compound metabolic process; GO:0044237 cellular metabolic process; GO:0006796 phosphate-containing compound metabolic process; GO:0006006 glucose metabolic process; GO:…	GO:0016020 membrane; GO:0044421 extracellular region part; GO:0031090 organelle membrane; GO:0031982 vesicle; GO:0005737 cytoplasm; GO:0044424 intracellular part; GO:0005623 cell; GO:0044422 organelle part; GO:0005740 mitochondrial envelope; GO:0070062 extracellular exosome; GO:0031974 membrane-enclosed lumen; GO:0070013 intracellular organelle lumen; GO:0043209 myelin sheath; GO:0044464 cell par…	GO:0016614 oxidoreductase activity, acting on CH-OH group of donors; GO:0097159 organic cyclic compound binding; GO:1901363 heterocyclic compound binding; GO:0016616 oxidoreductase activity, acting on the CH-OH group of donors, NAD or NADP as acceptor; GO:0003723 RNA binding; GO:0003824 catalytic activity; GO:0043621 protein self-association; GO:0005488 binding; GO:0003676 nucleic acid binding; G…	K00026	MDH2; malate dehydrogenase [EC:1.1.1.37]	hsa00620 Pyruvate metabolism - Homo sapiens (human); hsa01100 Metabolic pathways - Homo sapiens (human); hsa00020 Citrate cycle (TCA cycle) - Homo sapiens (human); hsa00270 Cysteine and methionine metabolism - Homo sapiens (human); hsa01200 Carbon metabolism - Homo sapiens (human); hsa00630 Glyoxylate and dicarboxylate metabolism - Homo sapiens (human);	IPR022383; IPR016040; IPR001236; IPR015955;	Lactate/malate dehydrogenase, C-terminal; NAD(P)-binding domain; Lactate/malate dehydrogenase, N-terminal; Lactate dehydrogenase/glycoside hydrolase, family 4, C-terminal; _x000D_
P40926	TCA Cycle	"Malate dehydrogenase, mitochondrial"	MDH2	328	2.067	Up	0.00933	K	GO:0019362 pyridine nucleotide metabolic process; GO:0019319 hexose biosynthetic process; GO:0009117 nucleotide metabolic process; GO:0044699 single-organism process; GO:0009058 biosynthetic process; GO:0072524 pyridine-containing compound metabolic process; GO:0044237 cellular metabolic process; GO:0006796 phosphate-containing compound metabolic process; GO:0006006 glucose metabolic process; GO:…	GO:0016020 membrane; GO:0044421 extracellular region part; GO:0031090 organelle membrane; GO:0031982 vesicle; GO:0005737 cytoplasm; GO:0044424 intracellular part; GO:0005623 cell; GO:0044422 organelle part; GO:0005740 mitochondrial envelope; GO:0070062 extracellular exosome; GO:0031974 membrane-enclosed lumen; GO:0070013 intracellular organelle lumen; GO:0043209 myelin sheath; GO:0044464 cell par…	GO:0016614 oxidoreductase activity, acting on CH-OH group of donors; GO:0097159 organic cyclic compound binding; GO:1901363 heterocyclic compound binding; GO:0016616 oxidoreductase activity, acting on the CH-OH group of donors, NAD or NADP as acceptor; GO:0003723 RNA binding; GO:0003824 catalytic activity; GO:0043621 protein self-association; GO:0005488 binding; GO:0003676 nucleic acid binding; G…	K00026	MDH2; malate dehydrogenase [EC:1.1.1.37]	hsa00620 Pyruvate metabolism - Homo sapiens (human); hsa01100 Metabolic pathways - Homo sapiens (human); hsa00020 Citrate cycle (TCA cycle) - Homo sapiens (human); hsa00270 Cysteine and methionine metabolism - Homo sapiens (human); hsa01200 Carbon metabolism - Homo sapiens (human); hsa00630 Glyoxylate and dicarboxylate metabolism - Homo sapiens (human);	IPR022383; IPR016040; IPR001236; IPR015955;	Lactate/malate dehydrogenase, C-terminal; NAD(P)-binding domain; Lactate/malate dehydrogenase, N-terminal; Lactate dehydrogenase/glycoside hydrolase, family 4, C-terminal; _x000D_
P40926	TCA Cycle	"Malate dehydrogenase, mitochondrial"	MDH2	307	1.368	Up	0.0253	K	GO:0019362 pyridine nucleotide metabolic process; GO:0019319 hexose biosynthetic process; GO:0009117 nucleotide metabolic process; GO:0044699 single-organism process; GO:0009058 biosynthetic process; GO:0072524 pyridine-containing compound metabolic process; GO:0044237 cellular metabolic process; GO:0006796 phosphate-containing compound metabolic process; GO:0006006 glucose metabolic process; GO:…	GO:0016020 membrane; GO:0044421 extracellular region part; GO:0031090 organelle membrane; GO:0031982 vesicle; GO:0005737 cytoplasm; GO:0044424 intracellular part; GO:0005623 cell; GO:0044422 organelle part; GO:0005740 mitochondrial envelope; GO:0070062 extracellular exosome; GO:0031974 membrane-enclosed lumen; GO:0070013 intracellular organelle lumen; GO:0043209 myelin sheath; GO:0044464 cell par…	GO:0016614 oxidoreductase activity, acting on CH-OH group of donors; GO:0097159 organic cyclic compound binding; GO:1901363 heterocyclic compound binding; GO:0016616 oxidoreductase activity, acting on the CH-OH group of donors, NAD or NADP as acceptor; GO:0003723 RNA binding; GO:0003824 catalytic activity; GO:0043621 protein self-association; GO:0005488 binding; GO:0003676 nucleic acid binding; G…	K00026	MDH2; malate dehydrogenase [EC:1.1.1.37]	hsa00620 Pyruvate metabolism - Homo sapiens (human); hsa01100 Metabolic pathways - Homo sapiens (human); hsa00020 Citrate cycle (TCA cycle) - Homo sapiens (human); hsa00270 Cysteine and methionine metabolism - Homo sapiens (human); hsa01200 Carbon metabolism - Homo sapiens (human); hsa00630 Glyoxylate and dicarboxylate metabolism - Homo sapiens (human);	IPR022383; IPR016040; IPR001236; IPR015955;	Lactate/malate dehydrogenase, C-terminal; NAD(P)-binding domain; Lactate/malate dehydrogenase, N-terminal; Lactate dehydrogenase/glycoside hydrolase, family 4, C-terminal; _x000D_
P40926	TCA Cycle	"Malate dehydrogenase, mitochondrial"	MDH2	324	1.323	Up	0.0245	K	GO:0019362 pyridine nucleotide metabolic process; GO:0019319 hexose biosynthetic process; GO:0009117 nucleotide metabolic process; GO:0044699 single-organism process; GO:0009058 biosynthetic process; GO:0072524 pyridine-containing compound metabolic process; GO:0044237 cellular metabolic process; GO:0006796 phosphate-containing compound metabolic process; GO:0006006 glucose metabolic process; GO:…	GO:0016020 membrane; GO:0044421 extracellular region part; GO:0031090 organelle membrane; GO:0031982 vesicle; GO:0005737 cytoplasm; GO:0044424 intracellular part; GO:0005623 cell; GO:0044422 organelle part; GO:0005740 mitochondrial envelope; GO:0070062 extracellular exosome; GO:0031974 membrane-enclosed lumen; GO:0070013 intracellular organelle lumen; GO:0043209 myelin sheath; GO:0044464 cell par…	GO:0016614 oxidoreductase activity, acting on CH-OH group of donors; GO:0097159 organic cyclic compound binding; GO:1901363 heterocyclic compound binding; GO:0016616 oxidoreductase activity, acting on the CH-OH group of donors, NAD or NADP as acceptor; GO:0003723 RNA binding; GO:0003824 catalytic activity; GO:0043621 protein self-association; GO:0005488 binding; GO:0003676 nucleic acid binding; G…	K00026	MDH2; malate dehydrogenase [EC:1.1.1.37]	hsa00620 Pyruvate metabolism - Homo sapiens (human); hsa01100 Metabolic pathways - Homo sapiens (human); hsa00020 Citrate cycle (TCA cycle) - Homo sapiens (human); hsa00270 Cysteine and methionine metabolism - Homo sapiens (human); hsa01200 Carbon metabolism - Homo sapiens (human); hsa00630 Glyoxylate and dicarboxylate metabolism - Homo sapiens (human);	IPR022383; IPR016040; IPR001236; IPR015955;	Lactate/malate dehydrogenase, C-terminal; NAD(P)-binding domain; Lactate/malate dehydrogenase, N-terminal; Lactate dehydrogenase/glycoside hydrolase, family 4, C-terminal; _x000D_
P40926	TCA Cycle	"Malate dehydrogenase, mitochondrial"	MDH2	301	1.53	Up	0.0259	K	GO:0019362 pyridine nucleotide metabolic process; GO:0019319 hexose biosynthetic process; GO:0009117 nucleotide metabolic process; GO:0044699 single-organism process; GO:0009058 biosynthetic process; GO:0072524 pyridine-containing compound metabolic process; GO:0044237 cellular metabolic process; GO:0006796 phosphate-containing compound metabolic process; GO:0006006 glucose metabolic process; GO:…	GO:0016020 membrane; GO:0044421 extracellular region part; GO:0031090 organelle membrane; GO:0031982 vesicle; GO:0005737 cytoplasm; GO:0044424 intracellular part; GO:0005623 cell; GO:0044422 organelle part; GO:0005740 mitochondrial envelope; GO:0070062 extracellular exosome; GO:0031974 membrane-enclosed lumen; GO:0070013 intracellular organelle lumen; GO:0043209 myelin sheath; GO:0044464 cell par…	GO:0016614 oxidoreductase activity, acting on CH-OH group of donors; GO:0097159 organic cyclic compound binding; GO:1901363 heterocyclic compound binding; GO:0016616 oxidoreductase activity, acting on the CH-OH group of donors, NAD or NADP as acceptor; GO:0003723 RNA binding; GO:0003824 catalytic activity; GO:0043621 protein self-association; GO:0005488 binding; GO:0003676 nucleic acid binding; G…	K00026	MDH2; malate dehydrogenase [EC:1.1.1.37]	hsa00620 Pyruvate metabolism - Homo sapiens (human); hsa01100 Metabolic pathways - Homo sapiens (human); hsa00020 Citrate cycle (TCA cycle) - Homo sapiens (human); hsa00270 Cysteine and methionine metabolism - Homo sapiens (human); hsa01200 Carbon metabolism - Homo sapiens (human); hsa00630 Glyoxylate and dicarboxylate metabolism - Homo sapiens (human);	IPR022383; IPR016040; IPR001236; IPR015955;	Lactate/malate dehydrogenase, C-terminal; NAD(P)-binding domain; Lactate/malate dehydrogenase, N-terminal; Lactate dehydrogenase/glycoside hydrolase, family 4, C-terminal; _x000D_
P40926	TCA Cycle	"Malate dehydrogenase, mitochondrial"	MDH2	74	0.348	Down	0.00523	K	GO:0019362 pyridine nucleotide metabolic process; GO:0019319 hexose biosynthetic process; GO:0009117 nucleotide metabolic process; GO:0044699 single-organism process; GO:0009058 biosynthetic process; GO:0072524 pyridine-containing compound metabolic process; GO:0044237 cellular metabolic process; GO:0006796 phosphate-containing compound metabolic process; GO:0006006 glucose metabolic process; GO:…	GO:0016020 membrane; GO:0044421 extracellular region part; GO:0031090 organelle membrane; GO:0031982 vesicle; GO:0005737 cytoplasm; GO:0044424 intracellular part; GO:0005623 cell; GO:0044422 organelle part; GO:0005740 mitochondrial envelope; GO:0070062 extracellular exosome; GO:0031974 membrane-enclosed lumen; GO:0070013 intracellular organelle lumen; GO:0043209 myelin sheath; GO:0044464 cell par…	GO:0016614 oxidoreductase activity, acting on CH-OH group of donors; GO:0097159 organic cyclic compound binding; GO:1901363 heterocyclic compound binding; GO:0016616 oxidoreductase activity, acting on the CH-OH group of donors, NAD or NADP as acceptor; GO:0003723 RNA binding; GO:0003824 catalytic activity; GO:0043621 protein self-association; GO:0005488 binding; GO:0003676 nucleic acid binding; G…	K00026	MDH2; malate dehydrogenase [EC:1.1.1.37]	hsa00620 Pyruvate metabolism - Homo sapiens (human); hsa01100 Metabolic pathways - Homo sapiens (human); hsa00020 Citrate cycle (TCA cycle) - Homo sapiens (human); hsa00270 Cysteine and methionine metabolism - Homo sapiens (human); hsa01200 Carbon metabolism - Homo sapiens (human); hsa00630 Glyoxylate and dicarboxylate metabolism - Homo sapiens (human);	IPR022383; IPR016040; IPR001236; IPR015955;	Lactate/malate dehydrogenase, C-terminal; NAD(P)-binding domain; Lactate/malate dehydrogenase, N-terminal; Lactate dehydrogenase/glycoside hydrolase, family 4, C-terminal; _x000D_
P40926	TCA Cycle	"Malate dehydrogenase, mitochondrial"	MDH2	203	0.197	Down	0.00328	K	GO:0019362 pyridine nucleotide metabolic process; GO:0019319 hexose biosynthetic process; GO:0009117 nucleotide metabolic process; GO:0044699 single-organism process; GO:0009058 biosynthetic process; GO:0072524 pyridine-containing compound metabolic process; GO:0044237 cellular metabolic process; GO:0006796 phosphate-containing compound metabolic process; GO:0006006 glucose metabolic process; GO:…	GO:0016020 membrane; GO:0044421 extracellular region part; GO:0031090 organelle membrane; GO:0031982 vesicle; GO:0005737 cytoplasm; GO:0044424 intracellular part; GO:0005623 cell; GO:0044422 organelle part; GO:0005740 mitochondrial envelope; GO:0070062 extracellular exosome; GO:0031974 membrane-enclosed lumen; GO:0070013 intracellular organelle lumen; GO:0043209 myelin sheath; GO:0044464 cell par…	GO:0016614 oxidoreductase activity, acting on CH-OH group of donors; GO:0097159 organic cyclic compound binding; GO:1901363 heterocyclic compound binding; GO:0016616 oxidoreductase activity, acting on the CH-OH group of donors, NAD or NADP as acceptor; GO:0003723 RNA binding; GO:0003824 catalytic activity; GO:0043621 protein self-association; GO:0005488 binding; GO:0003676 nucleic acid binding; G…	K00026	MDH2; malate dehydrogenase [EC:1.1.1.37]	hsa00620 Pyruvate metabolism - Homo sapiens (human); hsa01100 Metabolic pathways - Homo sapiens (human); hsa00020 Citrate cycle (TCA cycle) - Homo sapiens (human); hsa00270 Cysteine and methionine metabolism - Homo sapiens (human); hsa01200 Carbon metabolism - Homo sapiens (human); hsa00630 Glyoxylate and dicarboxylate metabolism - Homo sapiens (human);	IPR022383; IPR016040; IPR001236; IPR015955;	Lactate/malate dehydrogenase, C-terminal; NAD(P)-binding domain; Lactate/malate dehydrogenase, N-terminal; Lactate dehydrogenase/glycoside hydrolase, family 4, C-terminal; _x000D_
P40926	TCA Cycle	"Malate dehydrogenase, mitochondrial"	MDH2	185	1.402	Up	0.00385	K	GO:0019362 pyridine nucleotide metabolic process; GO:0019319 hexose biosynthetic process; GO:0009117 nucleotide metabolic process; GO:0044699 single-organism process; GO:0009058 biosynthetic process; GO:0072524 pyridine-containing compound metabolic process; GO:0044237 cellular metabolic process; GO:0006796 phosphate-containing compound metabolic process; GO:0006006 glucose metabolic process; GO:…	GO:0016020 membrane; GO:0044421 extracellular region part; GO:0031090 organelle membrane; GO:0031982 vesicle; GO:0005737 cytoplasm; GO:0044424 intracellular part; GO:0005623 cell; GO:0044422 organelle part; GO:0005740 mitochondrial envelope; GO:0070062 extracellular exosome; GO:0031974 membrane-enclosed lumen; GO:0070013 intracellular organelle lumen; GO:0043209 myelin sheath; GO:0044464 cell par…	GO:0016614 oxidoreductase activity, acting on CH-OH group of donors; GO:0097159 organic cyclic compound binding; GO:1901363 heterocyclic compound binding; GO:0016616 oxidoreductase activity, acting on the CH-OH group of donors, NAD or NADP as acceptor; GO:0003723 RNA binding; GO:0003824 catalytic activity; GO:0043621 protein self-association; GO:0005488 binding; GO:0003676 nucleic acid binding; G…	K00026	MDH2; malate dehydrogenase [EC:1.1.1.37]	hsa00620 Pyruvate metabolism - Homo sapiens (human); hsa01100 Metabolic pathways - Homo sapiens (human); hsa00020 Citrate cycle (TCA cycle) - Homo sapiens (human); hsa00270 Cysteine and methionine metabolism - Homo sapiens (human); hsa01200 Carbon metabolism - Homo sapiens (human); hsa00630 Glyoxylate and dicarboxylate metabolism - Homo sapiens (human);	IPR022383; IPR016040; IPR001236; IPR015955;	Lactate/malate dehydrogenase, C-terminal; NAD(P)-binding domain; Lactate/malate dehydrogenase, N-terminal; Lactate dehydrogenase/glycoside hydrolase, family 4, C-terminal; _x000D_
P40926	TCA Cycle	"Malate dehydrogenase, mitochondrial"	MDH2	296	1.395	Up	0.00949	K	GO:0019362 pyridine nucleotide metabolic process; GO:0019319 hexose biosynthetic process; GO:0009117 nucleotide metabolic process; GO:0044699 single-organism process; GO:0009058 biosynthetic process; GO:0072524 pyridine-containing compound metabolic process; GO:0044237 cellular metabolic process; GO:0006796 phosphate-containing compound metabolic process; GO:0006006 glucose metabolic process; GO:…	GO:0016020 membrane; GO:0044421 extracellular region part; GO:0031090 organelle membrane; GO:0031982 vesicle; GO:0005737 cytoplasm; GO:0044424 intracellular part; GO:0005623 cell; GO:0044422 organelle part; GO:0005740 mitochondrial envelope; GO:0070062 extracellular exosome; GO:0031974 membrane-enclosed lumen; GO:0070013 intracellular organelle lumen; GO:0043209 myelin sheath; GO:0044464 cell par…	GO:0016614 oxidoreductase activity, acting on CH-OH group of donors; GO:0097159 organic cyclic compound binding; GO:1901363 heterocyclic compound binding; GO:0016616 oxidoreductase activity, acting on the CH-OH group of donors, NAD or NADP as acceptor; GO:0003723 RNA binding; GO:0003824 catalytic activity; GO:0043621 protein self-association; GO:0005488 binding; GO:0003676 nucleic acid binding; G…	K00026	MDH2; malate dehydrogenase [EC:1.1.1.37]	hsa00620 Pyruvate metabolism - Homo sapiens (human); hsa01100 Metabolic pathways - Homo sapiens (human); hsa00020 Citrate cycle (TCA cycle) - Homo sapiens (human); hsa00270 Cysteine and methionine metabolism - Homo sapiens (human); hsa01200 Carbon metabolism - Homo sapiens (human); hsa00630 Glyoxylate and dicarboxylate metabolism - Homo sapiens (human);	IPR022383; IPR016040; IPR001236; IPR015955;	Lactate/malate dehydrogenase, C-terminal; NAD(P)-binding domain; Lactate/malate dehydrogenase, N-terminal; Lactate dehydrogenase/glycoside hydrolase, family 4, C-terminal; _x000D_
P48735	TCA Cycle	"Isocitrate dehydrogenase [NADP], mitochondrial"	IDH2	48	1.401	Up	0.000236	K	GO:1903975 regulation of glial cell migration; GO:0019362 pyridine nucleotide metabolic process; GO:0014013 regulation of gliogenesis; GO:1904464 regulation of matrix metallopeptidase secretion; GO:0044237 cellular metabolic process; GO:0008285 negative regulation of cell proliferation; GO:0072525 pyridine-containing compound biosynthetic process; GO:0008152 metabolic process; GO:0006091 generati…	GO:0016020 membrane; GO:0044421 extracellular region part; GO:0031090 organelle membrane; GO:0031982 vesicle; GO:0005737 cytoplasm; GO:0044424 intracellular part; GO:0005623 cell; GO:0044422 organelle part; GO:0005740 mitochondrial envelope; GO:0070062 extracellular exosome; GO:0031974 membrane-enclosed lumen; GO:0070013 intracellular organelle lumen; GO:0044464 cell part; GO:0005622 intracellula…	GO:0000287 magnesium ion binding; GO:1901265 nucleoside phosphate binding; GO:0043167 ion binding; GO:0004448 isocitrate dehydrogenase activity; GO:0000166 nucleotide binding; GO:0048037 cofactor binding; GO:0016491 oxidoreductase activity; GO:0016614 oxidoreductase activity, acting on CH-OH group of donors; GO:1901363 heterocyclic compound binding; GO:0097159 organic cyclic compound binding; GO:…	K00031	IDH1; isocitrate dehydrogenase [EC:1.1.1.42]	hsa01210 2-Oxocarboxylic acid metabolism - Homo sapiens (human); hsa00480 Glutathione metabolism - Homo sapiens (human); hsa01100 Metabolic pathways - Homo sapiens (human); hsa00020 Citrate cycle (TCA cycle) - Homo sapiens (human); hsa01200 Carbon metabolism - Homo sapiens (human); hsa05230 Central carbon metabolism in cancer - Homo sapiens (human); hsa04146 Peroxisome - Homo sapiens (human); hsa…	IPR024084;	Isopropylmalate dehydrogenase-like domain; _x000D_
P48735	TCA Cycle	"Isocitrate dehydrogenase [NADP], mitochondrial"	IDH2	106	1.557	Up	0.00391	K	GO:1903975 regulation of glial cell migration; GO:0019362 pyridine nucleotide metabolic process; GO:0014013 regulation of gliogenesis; GO:1904464 regulation of matrix metallopeptidase secretion; GO:0044237 cellular metabolic process; GO:0008285 negative regulation of cell proliferation; GO:0072525 pyridine-containing compound biosynthetic process; GO:0008152 metabolic process; GO:0006091 generati…	GO:0016020 membrane; GO:0044421 extracellular region part; GO:0031090 organelle membrane; GO:0031982 vesicle; GO:0005737 cytoplasm; GO:0044424 intracellular part; GO:0005623 cell; GO:0044422 organelle part; GO:0005740 mitochondrial envelope; GO:0070062 extracellular exosome; GO:0031974 membrane-enclosed lumen; GO:0070013 intracellular organelle lumen; GO:0044464 cell part; GO:0005622 intracellula…	GO:0000287 magnesium ion binding; GO:1901265 nucleoside phosphate binding; GO:0043167 ion binding; GO:0004448 isocitrate dehydrogenase activity; GO:0000166 nucleotide binding; GO:0048037 cofactor binding; GO:0016491 oxidoreductase activity; GO:0016614 oxidoreductase activity, acting on CH-OH group of donors; GO:1901363 heterocyclic compound binding; GO:0097159 organic cyclic compound binding; GO:…	K00031	IDH1; isocitrate dehydrogenase [EC:1.1.1.42]	hsa01210 2-Oxocarboxylic acid metabolism - Homo sapiens (human); hsa00480 Glutathione metabolism - Homo sapiens (human); hsa01100 Metabolic pathways - Homo sapiens (human); hsa00020 Citrate cycle (TCA cycle) - Homo sapiens (human); hsa01200 Carbon metabolism - Homo sapiens (human); hsa05230 Central carbon metabolism in cancer - Homo sapiens (human); hsa04146 Peroxisome - Homo sapiens (human); hsa…	IPR024084;	Isopropylmalate dehydrogenase-like domain; _x000D_
P48735	TCA Cycle	"Isocitrate dehydrogenase [NADP], mitochondrial"	IDH2	280	1.329	Up	0.0168	K	GO:1903975 regulation of glial cell migration; GO:0019362 pyridine nucleotide metabolic process; GO:0014013 regulation of gliogenesis; GO:1904464 regulation of matrix metallopeptidase secretion; GO:0044237 cellular metabolic process; GO:0008285 negative regulation of cell proliferation; GO:0072525 pyridine-containing compound biosynthetic process; GO:0008152 metabolic process; GO:0006091 generati…	GO:0016020 membrane; GO:0044421 extracellular region part; GO:0031090 organelle membrane; GO:0031982 vesicle; GO:0005737 cytoplasm; GO:0044424 intracellular part; GO:0005623 cell; GO:0044422 organelle part; GO:0005740 mitochondrial envelope; GO:0070062 extracellular exosome; GO:0031974 membrane-enclosed lumen; GO:0070013 intracellular organelle lumen; GO:0044464 cell part; GO:0005622 intracellula…	GO:0000287 magnesium ion binding; GO:1901265 nucleoside phosphate binding; GO:0043167 ion binding; GO:0004448 isocitrate dehydrogenase activity; GO:0000166 nucleotide binding; GO:0048037 cofactor binding; GO:0016491 oxidoreductase activity; GO:0016614 oxidoreductase activity, acting on CH-OH group of donors; GO:1901363 heterocyclic compound binding; GO:0097159 organic cyclic compound binding; GO:…	K00031	IDH1; isocitrate dehydrogenase [EC:1.1.1.42]	hsa01210 2-Oxocarboxylic acid metabolism - Homo sapiens (human); hsa00480 Glutathione metabolism - Homo sapiens (human); hsa01100 Metabolic pathways - Homo sapiens (human); hsa00020 Citrate cycle (TCA cycle) - Homo sapiens (human); hsa01200 Carbon metabolism - Homo sapiens (human); hsa05230 Central carbon metabolism in cancer - Homo sapiens (human); hsa04146 Peroxisome - Homo sapiens (human); hsa…	IPR024084;	Isopropylmalate dehydrogenase-like domain; _x000D_
P48735	TCA Cycle	"Isocitrate dehydrogenase [NADP], mitochondrial"	IDH2	199	1.497	Up	0.0306	K	GO:1903975 regulation of glial cell migration; GO:0019362 pyridine nucleotide metabolic process; GO:0014013 regulation of gliogenesis; GO:1904464 regulation of matrix metallopeptidase secretion; GO:0044237 cellular metabolic process; GO:0008285 negative regulation of cell proliferation; GO:0072525 pyridine-containing compound biosynthetic process; GO:0008152 metabolic process; GO:0006091 generati…	GO:0016020 membrane; GO:0044421 extracellular region part; GO:0031090 organelle membrane; GO:0031982 vesicle; GO:0005737 cytoplasm; GO:0044424 intracellular part; GO:0005623 cell; GO:0044422 organelle part; GO:0005740 mitochondrial envelope; GO:0070062 extracellular exosome; GO:0031974 membrane-enclosed lumen; GO:0070013 intracellular organelle lumen; GO:0044464 cell part; GO:0005622 intracellula…	GO:0000287 magnesium ion binding; GO:1901265 nucleoside phosphate binding; GO:0043167 ion binding; GO:0004448 isocitrate dehydrogenase activity; GO:0000166 nucleotide binding; GO:0048037 cofactor binding; GO:0016491 oxidoreductase activity; GO:0016614 oxidoreductase activity, acting on CH-OH group of donors; GO:1901363 heterocyclic compound binding; GO:0097159 organic cyclic compound binding; GO:…	K00031	IDH1; isocitrate dehydrogenase [EC:1.1.1.42]	hsa01210 2-Oxocarboxylic acid metabolism - Homo sapiens (human); hsa00480 Glutathione metabolism - Homo sapiens (human); hsa01100 Metabolic pathways - Homo sapiens (human); hsa00020 Citrate cycle (TCA cycle) - Homo sapiens (human); hsa01200 Carbon metabolism - Homo sapiens (human); hsa05230 Central carbon metabolism in cancer - Homo sapiens (human); hsa04146 Peroxisome - Homo sapiens (human); hsa…	IPR024084;	Isopropylmalate dehydrogenase-like domain; _x000D_
P51553	TCA Cycle	"Isocitrate dehydrogenase [NAD] subunit gamma, mitochondrial"	IDH3G	226	1.694	Up	0.0199	K	GO:0072350 tricarboxylic acid metabolic process; GO:0055114 oxidation-reduction process; GO:0044281 small molecule metabolic process; GO:0044763 single-organism cellular process; GO:0006099 tricarboxylic acid cycle; GO:0044699 single-organism process; GO:0006102 isocitrate metabolic process; GO:0005975 carbohydrate metabolic process; GO:0044238 primary metabolic process; GO:0044237 cellular metab…	GO:0005759 mitochondrial matrix; GO:0043229 intracellular organelle; GO:0044429 mitochondrial part; GO:0043232 intracellular non-membrane-bounded organelle; GO:0005737 cytoplasm; GO:0044446 intracellular organelle part; GO:0031981 nuclear lumen; GO:0044424 intracellular part; GO:0005730 nucleolus; GO:0005623 cell; GO:0005739 mitochondrion; GO:0044422 organelle part; GO:0043228 non-membrane-bounde…	GO:1901265 nucleoside phosphate binding; GO:0016614 oxidoreductase activity, acting on CH-OH group of donors; GO:0097159 organic cyclic compound binding; GO:1901363 heterocyclic compound binding; GO:0016616 oxidoreductase activity, acting on the CH-OH group of donors, NAD or NADP as acceptor; GO:0032553 ribonucleotide binding; GO:0003824 catalytic activity; GO:0005488 binding; GO:0032550 purine r…	K00030	IDH3; isocitrate dehydrogenase (NAD+) [EC:1.1.1.41]	hsa01210 2-Oxocarboxylic acid metabolism - Homo sapiens (human); hsa01100 Metabolic pathways - Homo sapiens (human); hsa00020 Citrate cycle (TCA cycle) - Homo sapiens (human); hsa01230 Biosynthesis of amino acids - Homo sapiens (human); hsa01200 Carbon metabolism - Homo sapiens (human);	IPR024084;	Isopropylmalate dehydrogenase-like domain; _x000D_
Q96I99	TCA Cycle	"Succinate--CoA ligase [GDP-forming] subunit beta, mitochondrial"	SUCLG2	271	1.43	Up	0.0195	K	GO:0006790 sulfur compound metabolic process; GO:0072350 tricarboxylic acid metabolic process; GO:0043648 dicarboxylic acid metabolic process; GO:0006104 succinyl-CoA metabolic process; GO:0006105 succinate metabolic process; GO:0055114 oxidation-reduction process; GO:0044281 small molecule metabolic process; GO:0006099 tricarboxylic acid cycle; GO:0044763 single-organism cellular process; GO:003…	GO:0016020 membrane; GO:0005759 mitochondrial matrix; GO:0043229 intracellular organelle; GO:0045244 succinate-CoA ligase complex (GDP-forming); GO:0044429 mitochondrial part; GO:0071944 cell periphery; GO:0042709 succinate-CoA ligase complex; GO:0005737 cytoplasm; GO:0044446 intracellular organelle part; GO:0032991 macromolecular complex; GO:0098798 mitochondrial protein complex; GO:0044424 intr…	GO:1901265 nucleoside phosphate binding; GO:0016874 ligase activity; GO:0046983 protein dimerization activity; GO:0016877 ligase activity, forming carbon-sulfur bonds; GO:0005515 protein binding; GO:0097159 organic cyclic compound binding; GO:1901363 heterocyclic compound binding; GO:0019003 GDP binding; GO:0004774 succinate-CoA ligase activity; GO:0003824 catalytic activity; GO:0032553 ribonucle…	K01900	LSC2; succinyl-CoA synthetase beta subunit [EC:6.2.1.4 6.2.1.5]	hsa00640 Propanoate metabolism - Homo sapiens (human); hsa01100 Metabolic pathways - Homo sapiens (human); hsa00020 Citrate cycle (TCA cycle) - Homo sapiens (human); hsa01200 Carbon metabolism - Homo sapiens (human);	IPR005811; IPR013816; IPR013650; IPR013815; IPR016102;	ATP-citrate lyase/succinyl-CoA ligase; ATP-grasp fold, subdomain 2; ATP-grasp fold, succinyl-CoA synthetase-type; ATP-grasp fold, subdomain 1; Succinyl-CoA synthetase-like; _x000D_
Q96I99	TCA Cycle	"Succinate--CoA ligase [GDP-forming] subunit beta, mitochondrial"	SUCLG2	423	1.394	Up	0.0269	K	GO:0006790 sulfur compound metabolic process; GO:0072350 tricarboxylic acid metabolic process; GO:0043648 dicarboxylic acid metabolic process; GO:0006104 succinyl-CoA metabolic process; GO:0006105 succinate metabolic process; GO:0055114 oxidation-reduction process; GO:0044281 small molecule metabolic process; GO:0006099 tricarboxylic acid cycle; GO:0044763 single-organism cellular process; GO:003…	GO:0016020 membrane; GO:0005759 mitochondrial matrix; GO:0043229 intracellular organelle; GO:0045244 succinate-CoA ligase complex (GDP-forming); GO:0044429 mitochondrial part; GO:0071944 cell periphery; GO:0042709 succinate-CoA ligase complex; GO:0005737 cytoplasm; GO:0044446 intracellular organelle part; GO:0032991 macromolecular complex; GO:0098798 mitochondrial protein complex; GO:0044424 intr…	GO:1901265 nucleoside phosphate binding; GO:0016874 ligase activity; GO:0046983 protein dimerization activity; GO:0016877 ligase activity, forming carbon-sulfur bonds; GO:0005515 protein binding; GO:0097159 organic cyclic compound binding; GO:1901363 heterocyclic compound binding; GO:0019003 GDP binding; GO:0004774 succinate-CoA ligase activity; GO:0003824 catalytic activity; GO:0032553 ribonucle…	K01900	LSC2; succinyl-CoA synthetase beta subunit [EC:6.2.1.4 6.2.1.5]	hsa00640 Propanoate metabolism - Homo sapiens (human); hsa01100 Metabolic pathways - Homo sapiens (human); hsa00020 Citrate cycle (TCA cycle) - Homo sapiens (human); hsa01200 Carbon metabolism - Homo sapiens (human);	IPR005811; IPR013816; IPR013650; IPR013815; IPR016102;	ATP-citrate lyase/succinyl-CoA ligase; ATP-grasp fold, subdomain 2; ATP-grasp fold, succinyl-CoA synthetase-type; ATP-grasp fold, subdomain 1; Succinyl-CoA synthetase-like; _x000D_
Q99798	TCA Cycle	"Aconitate hydratase, mitochondrial"	ACO2	370	1.406	Up	0.00929	K	GO:0044707 single-multicellular organism process; GO:0048732 gland development; GO:0044699 single-organism process; GO:0050896 response to stimulus; GO:0044237 cellular metabolic process; GO:0071704 organic substance metabolic process; GO:0008152 metabolic process; GO:0006091 generation of precursor metabolites and energy; GO:0061008 hepaticobiliary system development; GO:0007275 multicellular or…	GO:0005759 mitochondrial matrix; GO:0043229 intracellular organelle; GO:0044429 mitochondrial part; GO:0005737 cytoplasm; GO:0044446 intracellular organelle part; GO:0044424 intracellular part; GO:0005623 cell; GO:0005739 mitochondrion; GO:0044422 organelle part; GO:0031974 membrane-enclosed lumen; GO:0043226 organelle; GO:0043231 intracellular membrane-bounded organelle; GO:0070013 intracellular…	GO:0005506 iron ion binding; GO:0043167 ion binding; GO:0003994 aconitate hydratase activity; GO:0016829 lyase activity; GO:0016836 hydro-lyase activity; GO:0051539 4 iron, 4 sulfur cluster binding; GO:0016835 carbon-oxygen lyase activity; GO:0051538 3 iron, 4 sulfur cluster binding; GO:0046914 transition metal ion binding; GO:0003824 catalytic activity; GO:0005488 binding; GO:0051536 iron-sulfur…	K01681	ACO; aconitate hydratase [EC:4.2.1.3]	hsa01210 2-Oxocarboxylic acid metabolism - Homo sapiens (human); hsa01100 Metabolic pathways - Homo sapiens (human); hsa00020 Citrate cycle (TCA cycle) - Homo sapiens (human); hsa01230 Biosynthesis of amino acids - Homo sapiens (human); hsa01200 Carbon metabolism - Homo sapiens (human); hsa00630 Glyoxylate and dicarboxylate metabolism - Homo sapiens (human);	IPR001030; IPR000573; IPR015932; IPR015928; IPR015931;	Aconitase/3-isopropylmalate dehydratase large subunit, alpha/beta/alpha domain; Aconitase A/isopropylmalate dehydratase small subunit, swivel domain; Aconitase/3-isopropylmalate dehydratase large subunit, alpha/beta/alpha, subdomain 2; Aconitase/3-isopropylmalate dehydratase, swivel; Aconitase/3-isopropylmalate dehydratase large subunit, alpha/beta/alpha, subdomain 1/3; _x000D_
Q99798	TCA Cycle	"Aconitate hydratase, mitochondrial"	ACO2	739	1.625	Up	0.0319	K	GO:0044707 single-multicellular organism process; GO:0048732 gland development; GO:0044699 single-organism process; GO:0050896 response to stimulus; GO:0044237 cellular metabolic process; GO:0071704 organic substance metabolic process; GO:0008152 metabolic process; GO:0006091 generation of precursor metabolites and energy; GO:0061008 hepaticobiliary system development; GO:0007275 multicellular or…	GO:0005759 mitochondrial matrix; GO:0043229 intracellular organelle; GO:0044429 mitochondrial part; GO:0005737 cytoplasm; GO:0044446 intracellular organelle part; GO:0044424 intracellular part; GO:0005623 cell; GO:0005739 mitochondrion; GO:0044422 organelle part; GO:0031974 membrane-enclosed lumen; GO:0043226 organelle; GO:0043231 intracellular membrane-bounded organelle; GO:0070013 intracellular…	GO:0005506 iron ion binding; GO:0043167 ion binding; GO:0003994 aconitate hydratase activity; GO:0016829 lyase activity; GO:0016836 hydro-lyase activity; GO:0051539 4 iron, 4 sulfur cluster binding; GO:0016835 carbon-oxygen lyase activity; GO:0051538 3 iron, 4 sulfur cluster binding; GO:0046914 transition metal ion binding; GO:0003824 catalytic activity; GO:0005488 binding; GO:0051536 iron-sulfur…	K01681	ACO; aconitate hydratase [EC:4.2.1.3]	hsa01210 2-Oxocarboxylic acid metabolism - Homo sapiens (human); hsa01100 Metabolic pathways - Homo sapiens (human); hsa00020 Citrate cycle (TCA cycle) - Homo sapiens (human); hsa01230 Biosynthesis of amino acids - Homo sapiens (human); hsa01200 Carbon metabolism - Homo sapiens (human); hsa00630 Glyoxylate and dicarboxylate metabolism - Homo sapiens (human);	IPR001030; IPR000573; IPR015932; IPR015928; IPR015931;	Aconitase/3-isopropylmalate dehydratase large subunit, alpha/beta/alpha domain; Aconitase A/isopropylmalate dehydratase small subunit, swivel domain; Aconitase/3-isopropylmalate dehydratase large subunit, alpha/beta/alpha, subdomain 2; Aconitase/3-isopropylmalate dehydratase, swivel; Aconitase/3-isopropylmalate dehydratase large subunit, alpha/beta/alpha, subdomain 1/3; _x000D_
Q99798	TCA Cycle	"Aconitate hydratase, mitochondrial"	ACO2	534	1.648	Up	0.00451	K	GO:0044707 single-multicellular organism process; GO:0048732 gland development; GO:0044699 single-organism process; GO:0050896 response to stimulus; GO:0044237 cellular metabolic process; GO:0071704 organic substance metabolic process; GO:0008152 metabolic process; GO:0006091 generation of precursor metabolites and energy; GO:0061008 hepaticobiliary system development; GO:0007275 multicellular or…	GO:0005759 mitochondrial matrix; GO:0043229 intracellular organelle; GO:0044429 mitochondrial part; GO:0005737 cytoplasm; GO:0044446 intracellular organelle part; GO:0044424 intracellular part; GO:0005623 cell; GO:0005739 mitochondrion; GO:0044422 organelle part; GO:0031974 membrane-enclosed lumen; GO:0043226 organelle; GO:0043231 intracellular membrane-bounded organelle; GO:0070013 intracellular…	GO:0005506 iron ion binding; GO:0043167 ion binding; GO:0003994 aconitate hydratase activity; GO:0016829 lyase activity; GO:0016836 hydro-lyase activity; GO:0051539 4 iron, 4 sulfur cluster binding; GO:0016835 carbon-oxygen lyase activity; GO:0051538 3 iron, 4 sulfur cluster binding; GO:0046914 transition metal ion binding; GO:0003824 catalytic activity; GO:0005488 binding; GO:0051536 iron-sulfur…	K01681	ACO; aconitate hydratase [EC:4.2.1.3]	hsa01210 2-Oxocarboxylic acid metabolism - Homo sapiens (human); hsa01100 Metabolic pathways - Homo sapiens (human); hsa00020 Citrate cycle (TCA cycle) - Homo sapiens (human); hsa01230 Biosynthesis of amino acids - Homo sapiens (human); hsa01200 Carbon metabolism - Homo sapiens (human); hsa00630 Glyoxylate and dicarboxylate metabolism - Homo sapiens (human);	IPR001030; IPR000573; IPR015932; IPR015928; IPR015931;	Aconitase/3-isopropylmalate dehydratase large subunit, alpha/beta/alpha domain; Aconitase A/isopropylmalate dehydratase small subunit, swivel domain; Aconitase/3-isopropylmalate dehydratase large subunit, alpha/beta/alpha, subdomain 2; Aconitase/3-isopropylmalate dehydratase, swivel; Aconitase/3-isopropylmalate dehydratase large subunit, alpha/beta/alpha, subdomain 1/3; _x000D_
P26440	Respiratory ETC	"Isovaleryl-CoA dehydrogenase, mitochondrial"	IVD	238	1.894	Up	0.0132	K	GO:1901606 alpha-amino acid catabolic process; GO:0044699 single-organism process; GO:0044237 cellular metabolic process; GO:0071704 organic substance metabolic process; GO:0008152 metabolic process; GO:0006520 cellular amino acid metabolic process; GO:0044248 cellular catabolic process; GO:0009081 branched-chain amino acid metabolic process; GO:0009987 cellular process; GO:0044712 single-organis…	GO:0005759 mitochondrial matrix; GO:0043229 intracellular organelle; GO:0044429 mitochondrial part; GO:0005737 cytoplasm; GO:0044446 intracellular organelle part; GO:0044424 intracellular part; GO:0005623 cell; GO:0005739 mitochondrion; GO:0044422 organelle part; GO:0031974 membrane-enclosed lumen; GO:0043226 organelle; GO:0043231 intracellular membrane-bounded organelle; GO:0070013 intracellular…	GO:1901265 nucleoside phosphate binding; GO:0050660 flavin adenine dinucleotide binding; GO:0008470 isovaleryl-CoA dehydrogenase activity; GO:0043167 ion binding; GO:0000166 nucleotide binding; GO:0048037 cofactor binding; GO:0016491 oxidoreductase activity; GO:0016627 oxidoreductase activity, acting on the CH-CH group of donors; GO:1901363 heterocyclic compound binding; GO:0097159 organic cyclic…	K00253	IVD; isovaleryl-CoA dehydrogenase [EC:1.3.8.4]	hsa00280 Valine, leucine and isoleucine degradation - Homo sapiens (human); hsa01100 Metabolic pathways - Homo sapiens (human);	IPR013786; IPR009100; IPR006091; IPR009075;	Acyl-CoA dehydrogenase/oxidase, N-terminal; Acyl-CoA dehydrogenase/oxidase, N-terminal and middle domain; Acyl-CoA oxidase/dehydrogenase, central domain; Acyl-CoA dehydrogenase/oxidase C-terminal; _x000D_
P26440	Respiratory ETC	"Isovaleryl-CoA dehydrogenase, mitochondrial"	IVD	259	1.571	Up	0.0137	K	GO:1901606 alpha-amino acid catabolic process; GO:0044699 single-organism process; GO:0044237 cellular metabolic process; GO:0071704 organic substance metabolic process; GO:0008152 metabolic process; GO:0006520 cellular amino acid metabolic process; GO:0044248 cellular catabolic process; GO:0009081 branched-chain amino acid metabolic process; GO:0009987 cellular process; GO:0044712 single-organis…	GO:0005759 mitochondrial matrix; GO:0043229 intracellular organelle; GO:0044429 mitochondrial part; GO:0005737 cytoplasm; GO:0044446 intracellular organelle part; GO:0044424 intracellular part; GO:0005623 cell; GO:0005739 mitochondrion; GO:0044422 organelle part; GO:0031974 membrane-enclosed lumen; GO:0043226 organelle; GO:0043231 intracellular membrane-bounded organelle; GO:0070013 intracellular…	GO:1901265 nucleoside phosphate binding; GO:0050660 flavin adenine dinucleotide binding; GO:0008470 isovaleryl-CoA dehydrogenase activity; GO:0043167 ion binding; GO:0000166 nucleotide binding; GO:0048037 cofactor binding; GO:0016491 oxidoreductase activity; GO:0016627 oxidoreductase activity, acting on the CH-CH group of donors; GO:1901363 heterocyclic compound binding; GO:0097159 organic cyclic…	K00253	IVD; isovaleryl-CoA dehydrogenase [EC:1.3.8.4]	hsa00280 Valine, leucine and isoleucine degradation - Homo sapiens (human); hsa01100 Metabolic pathways - Homo sapiens (human);	IPR013786; IPR009100; IPR006091; IPR009075;	Acyl-CoA dehydrogenase/oxidase, N-terminal; Acyl-CoA dehydrogenase/oxidase, N-terminal and middle domain; Acyl-CoA oxidase/dehydrogenase, central domain; Acyl-CoA dehydrogenase/oxidase C-terminal; _x000D_
P26440	Respiratory ETC	"Isovaleryl-CoA dehydrogenase, mitochondrial"	IVD	64	1.579	Up	0.0203	K	GO:1901606 alpha-amino acid catabolic process; GO:0044699 single-organism process; GO:0044237 cellular metabolic process; GO:0071704 organic substance metabolic process; GO:0008152 metabolic process; GO:0006520 cellular amino acid metabolic process; GO:0044248 cellular catabolic process; GO:0009081 branched-chain amino acid metabolic process; GO:0009987 cellular process; GO:0044712 single-organis…	GO:0005759 mitochondrial matrix; GO:0043229 intracellular organelle; GO:0044429 mitochondrial part; GO:0005737 cytoplasm; GO:0044446 intracellular organelle part; GO:0044424 intracellular part; GO:0005623 cell; GO:0005739 mitochondrion; GO:0044422 organelle part; GO:0031974 membrane-enclosed lumen; GO:0043226 organelle; GO:0043231 intracellular membrane-bounded organelle; GO:0070013 intracellular…	GO:1901265 nucleoside phosphate binding; GO:0050660 flavin adenine dinucleotide binding; GO:0008470 isovaleryl-CoA dehydrogenase activity; GO:0043167 ion binding; GO:0000166 nucleotide binding; GO:0048037 cofactor binding; GO:0016491 oxidoreductase activity; GO:0016627 oxidoreductase activity, acting on the CH-CH group of donors; GO:1901363 heterocyclic compound binding; GO:0097159 organic cyclic…	K00253	IVD; isovaleryl-CoA dehydrogenase [EC:1.3.8.4]	hsa00280 Valine, leucine and isoleucine degradation - Homo sapiens (human); hsa01100 Metabolic pathways - Homo sapiens (human);	IPR013786; IPR009100; IPR006091; IPR009075;	Acyl-CoA dehydrogenase/oxidase, N-terminal; Acyl-CoA dehydrogenase/oxidase, N-terminal and middle domain; Acyl-CoA oxidase/dehydrogenase, central domain; Acyl-CoA dehydrogenase/oxidase C-terminal; _x000D_
P38117	Respiratory ETC	Electron transfer flavoprotein subunit beta	ETFB	59	1.415	Up	0.0438	K	GO:0034440 lipid oxidation; GO:0044267 cellular protein metabolic process; GO:0044699 single-organism process; GO:0022904 respiratory electron transport chain; GO:0044255 cellular lipid metabolic process; GO:0044237 cellular metabolic process; GO:0032259 methylation; GO:0071704 organic substance metabolic process; GO:0008213 protein alkylation; GO:0008152 metabolic process; GO:0006091 generation …	GO:0005759 mitochondrial matrix; GO:0043229 intracellular organelle; GO:0044421 extracellular region part; GO:0044429 mitochondrial part; GO:0005737 cytoplasm; GO:0044446 intracellular organelle part; GO:0031982 vesicle; GO:0044424 intracellular part; GO:0005829 cytosol; GO:0005623 cell; GO:0005576 extracellular region; GO:0044422 organelle part; GO:0005739 mitochondrion; GO:0043231 intracellular…	GO:0009055 electron carrier activity; GO:0005515 protein binding; GO:0005488 binding;	K03521			IPR033948; IPR014729; IPR014730;	Electron transfer flavoprotein, beta subunit, N-terminal; Rossmann-like alpha/beta/alpha sandwich fold; Electron transfer flavoprotein, alpha/beta-subunit, N-terminal; _x000D_
P38117	Respiratory ETC	Electron transfer flavoprotein subunit beta	ETFB	210	1.489	Up	0.0255	K	GO:0034440 lipid oxidation; GO:0044267 cellular protein metabolic process; GO:0044699 single-organism process; GO:0022904 respiratory electron transport chain; GO:0044255 cellular lipid metabolic process; GO:0044237 cellular metabolic process; GO:0032259 methylation; GO:0071704 organic substance metabolic process; GO:0008213 protein alkylation; GO:0008152 metabolic process; GO:0006091 generation …	GO:0005759 mitochondrial matrix; GO:0043229 intracellular organelle; GO:0044421 extracellular region part; GO:0044429 mitochondrial part; GO:0005737 cytoplasm; GO:0044446 intracellular organelle part; GO:0031982 vesicle; GO:0044424 intracellular part; GO:0005829 cytosol; GO:0005623 cell; GO:0005576 extracellular region; GO:0044422 organelle part; GO:0005739 mitochondrion; GO:0043231 intracellular…	GO:0009055 electron carrier activity; GO:0005515 protein binding; GO:0005488 binding;	K03521			IPR033948; IPR014729; IPR014730;	Electron transfer flavoprotein, beta subunit, N-terminal; Rossmann-like alpha/beta/alpha sandwich fold; Electron transfer flavoprotein, alpha/beta-subunit, N-terminal; _x000D_
P51649	Respiratory ETC	"Succinate-semialdehyde dehydrogenase, mitochondrial"	ALDH5A1	135	1.512	Up	0.00624	K	GO:0044085 cellular component biogenesis; GO:0001505 regulation of neurotransmitter levels; GO:0065008 regulation of biological quality; GO:0006518 peptide metabolic process; GO:0046486 glycerolipid metabolic process; GO:0006643 membrane lipid metabolic process; GO:0006672 ceramide metabolic process; GO:0044699 single-organism process; GO:0044255 cellular lipid metabolic process; GO:0044237 cellu…	GO:0005759 mitochondrial matrix; GO:0043229 intracellular organelle; GO:0044429 mitochondrial part; GO:0005737 cytoplasm; GO:0044446 intracellular organelle part; GO:0044424 intracellular part; GO:0005623 cell; GO:0005739 mitochondrion; GO:0044422 organelle part; GO:0031974 membrane-enclosed lumen; GO:0043226 organelle; GO:0043231 intracellular membrane-bounded organelle; GO:0070013 intracellular…	GO:0016620 oxidoreductase activity, acting on the aldehyde or oxo group of donors, NAD or NADP as acceptor; GO:0009013 succinate-semialdehyde dehydrogenase [NAD(P)+] activity; GO:0042802 identical protein binding; GO:0004777 succinate-semialdehyde dehydrogenase (NAD+) activity; GO:0003824 catalytic activity; GO:0042803 protein homodimerization activity; GO:0005488 binding; GO:0046983 protein dime…	K00139	ALDH5A1; succinate-semialdehyde dehydrogenase [EC:1.2.1.24]	hsa00650 Butanoate metabolism - Homo sapiens (human); hsa01100 Metabolic pathways - Homo sapiens (human); hsa00250 Alanine, aspartate and glutamate metabolism - Homo sapiens (human);	IPR016161; IPR015590; IPR016162; IPR016163;	Aldehyde/histidinol dehydrogenase; Aldehyde dehydrogenase domain; Aldehyde dehydrogenase N-terminal domain; Aldehyde dehydrogenase, C-terminal; _x000D_
Q02978	Respiratory ETC	Mitochondrial 2-oxoglutarate/malate carrier protein	SLC25A11	256	1.57	Up	0.0299	K	GO:0016051 carbohydrate biosynthetic process; GO:0019319 hexose biosynthetic process; GO:0006839 mitochondrial transport; GO:0044699 single-organism process; GO:0046364 monosaccharide biosynthetic process; GO:0009058 biosynthetic process; GO:0015742 alpha-ketoglutarate transport; GO:0071704 organic substance metabolic process; GO:0051234 establishment of localization; GO:0006006 glucose metabolic…	GO:0043229 intracellular organelle; GO:0016020 membrane; GO:0031226 intrinsic component of plasma membrane; GO:0044429 mitochondrial part; GO:0031090 organelle membrane; GO:0071944 cell periphery; GO:0031967 organelle envelope; GO:0044446 intracellular organelle part; GO:0005737 cytoplasm; GO:0031224 intrinsic component of membrane; GO:0044424 intracellular part; GO:0005887 integral component of …	GO:0005342 organic acid transmembrane transporter activity; GO:0005310 dicarboxylic acid transmembrane transporter activity; GO:0022804 active transmembrane transporter activity; GO:0015291 secondary active transmembrane transporter activity; GO:0003723 RNA binding; GO:0015075 ion transmembrane transporter activity; GO:0015556 C4-dicarboxylate transmembrane transporter activity; GO:0022892 substr…	K15104			IPR023395;	Mitochondrial carrier domain; _x000D_
Q13423	Respiratory ETC	"NAD(P) transhydrogenase, mitochondrial"	NNT	403	1.369	Up	0.0119	K	GO:0006739 NADP metabolic process; GO:0034220 ion transmembrane transport; GO:0019362 pyridine nucleotide metabolic process; GO:0006725 cellular aromatic compound metabolic process; GO:0046496 nicotinamide nucleotide metabolic process; GO:0009117 nucleotide metabolic process; GO:0044699 single-organism process; GO:0072524 pyridine-containing compound metabolic process; GO:0044237 cellular metabol…	GO:0043229 intracellular organelle; GO:0016020 membrane; GO:0044429 mitochondrial part; GO:0031090 organelle membrane; GO:0044446 intracellular organelle part; GO:0031967 organelle envelope; GO:0005737 cytoplasm; GO:0031224 intrinsic component of membrane; GO:0044424 intracellular part; GO:0044455 mitochondrial membrane part; GO:0005623 cell; GO:0016021 integral component of membrane; GO:0044422 …	GO:0016651 oxidoreductase activity, acting on NAD(P)H; GO:1901265 nucleoside phosphate binding; GO:0015075 ion transmembrane transporter activity; GO:0022892 substrate-specific transporter activity; GO:0003957 NAD(P)+ transhydrogenase (B-specific) activity; GO:0015077 monovalent inorganic cation transmembrane transporter activity; GO:0000166 nucleotide binding; GO:0048037 cofactor binding; GO:001…	K00323	NNT; NAD(P) transhydrogenase [EC:1.6.1.2]	hsa00760 Nicotinate and nicotinamide metabolism - Homo sapiens (human); hsa01100 Metabolic pathways - Homo sapiens (human);	IPR007698; IPR029035; IPR016040; IPR007886; IPR034300; IPR024605;	Alanine dehydrogenase/pyridine nucleotide transhydrogenase, NAD(H)-binding domain; DHS-like NAD/FAD-binding domain; NAD(P)-binding domain; Alanine dehydrogenase/pyridine nucleotide transhydrogenase, N-terminal; NADP transhydrogenase beta-like domain; NAD(P) transhydrogenase, alpha subunit, C-terminal; _x000D_
Q13423	Respiratory ETC	"NAD(P) transhydrogenase, mitochondrial"	NNT	70	1.387	Up	0.00733	K	GO:0006739 NADP metabolic process; GO:0034220 ion transmembrane transport; GO:0019362 pyridine nucleotide metabolic process; GO:0006725 cellular aromatic compound metabolic process; GO:0046496 nicotinamide nucleotide metabolic process; GO:0009117 nucleotide metabolic process; GO:0044699 single-organism process; GO:0072524 pyridine-containing compound metabolic process; GO:0044237 cellular metabol…	GO:0043229 intracellular organelle; GO:0016020 membrane; GO:0044429 mitochondrial part; GO:0031090 organelle membrane; GO:0044446 intracellular organelle part; GO:0031967 organelle envelope; GO:0005737 cytoplasm; GO:0031224 intrinsic component of membrane; GO:0044424 intracellular part; GO:0044455 mitochondrial membrane part; GO:0005623 cell; GO:0016021 integral component of membrane; GO:0044422 …	GO:0016651 oxidoreductase activity, acting on NAD(P)H; GO:1901265 nucleoside phosphate binding; GO:0015075 ion transmembrane transporter activity; GO:0022892 substrate-specific transporter activity; GO:0003957 NAD(P)+ transhydrogenase (B-specific) activity; GO:0015077 monovalent inorganic cation transmembrane transporter activity; GO:0000166 nucleotide binding; GO:0048037 cofactor binding; GO:001…	K00323	NNT; NAD(P) transhydrogenase [EC:1.6.1.2]	hsa00760 Nicotinate and nicotinamide metabolism - Homo sapiens (human); hsa01100 Metabolic pathways - Homo sapiens (human);	IPR007698; IPR029035; IPR016040; IPR007886; IPR034300; IPR024605;	Alanine dehydrogenase/pyridine nucleotide transhydrogenase, NAD(H)-binding domain; DHS-like NAD/FAD-binding domain; NAD(P)-binding domain; Alanine dehydrogenase/pyridine nucleotide transhydrogenase, N-terminal; NADP transhydrogenase beta-like domain; NAD(P) transhydrogenase, alpha subunit, C-terminal; _x000D_
Q13423	Respiratory ETC	"NAD(P) transhydrogenase, mitochondrial"	NNT	397	1.437	Up	0.00583	K	GO:0006739 NADP metabolic process; GO:0034220 ion transmembrane transport; GO:0019362 pyridine nucleotide metabolic process; GO:0006725 cellular aromatic compound metabolic process; GO:0046496 nicotinamide nucleotide metabolic process; GO:0009117 nucleotide metabolic process; GO:0044699 single-organism process; GO:0072524 pyridine-containing compound metabolic process; GO:0044237 cellular metabol…	GO:0043229 intracellular organelle; GO:0016020 membrane; GO:0044429 mitochondrial part; GO:0031090 organelle membrane; GO:0044446 intracellular organelle part; GO:0031967 organelle envelope; GO:0005737 cytoplasm; GO:0031224 intrinsic component of membrane; GO:0044424 intracellular part; GO:0044455 mitochondrial membrane part; GO:0005623 cell; GO:0016021 integral component of membrane; GO:0044422 …	GO:0016651 oxidoreductase activity, acting on NAD(P)H; GO:1901265 nucleoside phosphate binding; GO:0015075 ion transmembrane transporter activity; GO:0022892 substrate-specific transporter activity; GO:0003957 NAD(P)+ transhydrogenase (B-specific) activity; GO:0015077 monovalent inorganic cation transmembrane transporter activity; GO:0000166 nucleotide binding; GO:0048037 cofactor binding; GO:001…	K00323	NNT; NAD(P) transhydrogenase [EC:1.6.1.2]	hsa00760 Nicotinate and nicotinamide metabolism - Homo sapiens (human); hsa01100 Metabolic pathways - Homo sapiens (human);	IPR007698; IPR029035; IPR016040; IPR007886; IPR034300; IPR024605;	Alanine dehydrogenase/pyridine nucleotide transhydrogenase, NAD(H)-binding domain; DHS-like NAD/FAD-binding domain; NAD(P)-binding domain; Alanine dehydrogenase/pyridine nucleotide transhydrogenase, N-terminal; NADP transhydrogenase beta-like domain; NAD(P) transhydrogenase, alpha subunit, C-terminal; _x000D_
Q13423	Respiratory ETC	"NAD(P) transhydrogenase, mitochondrial"	NNT	433	1.531	Up	0.00746	K	GO:0006739 NADP metabolic process; GO:0034220 ion transmembrane transport; GO:0019362 pyridine nucleotide metabolic process; GO:0006725 cellular aromatic compound metabolic process; GO:0046496 nicotinamide nucleotide metabolic process; GO:0009117 nucleotide metabolic process; GO:0044699 single-organism process; GO:0072524 pyridine-containing compound metabolic process; GO:0044237 cellular metabol…	GO:0043229 intracellular organelle; GO:0016020 membrane; GO:0044429 mitochondrial part; GO:0031090 organelle membrane; GO:0044446 intracellular organelle part; GO:0031967 organelle envelope; GO:0005737 cytoplasm; GO:0031224 intrinsic component of membrane; GO:0044424 intracellular part; GO:0044455 mitochondrial membrane part; GO:0005623 cell; GO:0016021 integral component of membrane; GO:0044422 …	GO:0016651 oxidoreductase activity, acting on NAD(P)H; GO:1901265 nucleoside phosphate binding; GO:0015075 ion transmembrane transporter activity; GO:0022892 substrate-specific transporter activity; GO:0003957 NAD(P)+ transhydrogenase (B-specific) activity; GO:0015077 monovalent inorganic cation transmembrane transporter activity; GO:0000166 nucleotide binding; GO:0048037 cofactor binding; GO:001…	K00323	NNT; NAD(P) transhydrogenase [EC:1.6.1.2]	hsa00760 Nicotinate and nicotinamide metabolism - Homo sapiens (human); hsa01100 Metabolic pathways - Homo sapiens (human);	IPR007698; IPR029035; IPR016040; IPR007886; IPR034300; IPR024605;	Alanine dehydrogenase/pyridine nucleotide transhydrogenase, NAD(H)-binding domain; DHS-like NAD/FAD-binding domain; NAD(P)-binding domain; Alanine dehydrogenase/pyridine nucleotide transhydrogenase, N-terminal; NADP transhydrogenase beta-like domain; NAD(P) transhydrogenase, alpha subunit, C-terminal; _x000D_
Q13423	Respiratory ETC	"NAD(P) transhydrogenase, mitochondrial"	NNT	117	0.168	Down	0.0179	K	GO:0006739 NADP metabolic process; GO:0034220 ion transmembrane transport; GO:0019362 pyridine nucleotide metabolic process; GO:0006725 cellular aromatic compound metabolic process; GO:0046496 nicotinamide nucleotide metabolic process; GO:0009117 nucleotide metabolic process; GO:0044699 single-organism process; GO:0072524 pyridine-containing compound metabolic process; GO:0044237 cellular metabol…	GO:0043229 intracellular organelle; GO:0016020 membrane; GO:0044429 mitochondrial part; GO:0031090 organelle membrane; GO:0044446 intracellular organelle part; GO:0031967 organelle envelope; GO:0005737 cytoplasm; GO:0031224 intrinsic component of membrane; GO:0044424 intracellular part; GO:0044455 mitochondrial membrane part; GO:0005623 cell; GO:0016021 integral component of membrane; GO:0044422 …	GO:0016651 oxidoreductase activity, acting on NAD(P)H; GO:1901265 nucleoside phosphate binding; GO:0015075 ion transmembrane transporter activity; GO:0022892 substrate-specific transporter activity; GO:0003957 NAD(P)+ transhydrogenase (B-specific) activity; GO:0015077 monovalent inorganic cation transmembrane transporter activity; GO:0000166 nucleotide binding; GO:0048037 cofactor binding; GO:001…	K00323	NNT; NAD(P) transhydrogenase [EC:1.6.1.2]	hsa00760 Nicotinate and nicotinamide metabolism - Homo sapiens (human); hsa01100 Metabolic pathways - Homo sapiens (human);	IPR007698; IPR029035; IPR016040; IPR007886; IPR034300; IPR024605;	Alanine dehydrogenase/pyridine nucleotide transhydrogenase, NAD(H)-binding domain; DHS-like NAD/FAD-binding domain; NAD(P)-binding domain; Alanine dehydrogenase/pyridine nucleotide transhydrogenase, N-terminal; NADP transhydrogenase beta-like domain; NAD(P) transhydrogenase, alpha subunit, C-terminal; _x000D_
Q16134	Respiratory ETC	"Electron transfer flavoprotein-ubiquinone oxidoreductase, mitochondrial"	ETFDH	357	1.371	Up	0.0207	K	GO:0034440 lipid oxidation; GO:0044699 single-organism process; GO:0022904 respiratory electron transport chain; GO:0044255 cellular lipid metabolic process; GO:0050896 response to stimulus; GO:0044237 cellular metabolic process; GO:0071704 organic substance metabolic process; GO:0008152 metabolic process; GO:0006091 generation of precursor metabolites and energy; GO:0030258 lipid modification; G…	GO:0016020 membrane; GO:0031090 organelle membrane; GO:0005737 cytoplasm; GO:0031305 integral component of mitochondrial inner membrane; GO:0032991 macromolecular complex; GO:0031224 intrinsic component of membrane; GO:0098798 mitochondrial protein complex; GO:0044424 intracellular part; GO:0044455 mitochondrial membrane part; GO:0005623 cell; GO:0045251 electron transfer flavoprotein complex; GO…	GO:0004174 electron-transferring-flavoprotein dehydrogenase activity; GO:0043783 oxidoreductase activity, oxidizing metal ions with flavin as acceptor; GO:0016645 oxidoreductase activity, acting on the CH-NH group of donors; GO:0016722 oxidoreductase activity, oxidizing metal ions; GO:1901265 nucleoside phosphate binding; GO:0050660 flavin adenine dinucleotide binding; GO:0043167 ion binding; GO:…	K00311			IPR017896; IPR023753;	4Fe-4S ferredoxin-type, iron-sulphur binding domain; FAD/NAD(P)-binding domain; _x000D_
Q8NCW5	Respiratory ETC	NAD(P)H-hydrate epimerase	NAXE	269	1.463	Up	0.0351	K	GO:0044085 cellular component biogenesis; GO:0051188 cofactor biosynthetic process; GO:0016043 cellular component organization; GO:0009165 nucleotide biosynthetic process; GO:0019362 pyridine nucleotide metabolic process; GO:0006725 cellular aromatic compound metabolic process; GO:0051260 protein homooligomerization; GO:0046496 nicotinamide nucleotide metabolic process; GO:0009117 nucleotide meta…	GO:0005615 extracellular space; GO:0044421 extracellular region part; GO:0031982 vesicle; GO:0005737 cytoplasm; GO:0044424 intracellular part; GO:0005623 cell; GO:0044422 organelle part; GO:0070062 extracellular exosome; GO:0031974 membrane-enclosed lumen; GO:0005654 nucleoplasm; GO:0070013 intracellular organelle lumen; GO:0005622 intracellular; GO:0044464 cell part; GO:1903561 extracellular ves…	GO:1901265 nucleoside phosphate binding; GO:0016854 racemase and epimerase activity; GO:0043167 ion binding; GO:0046983 protein dimerization activity; GO:0005515 protein binding; GO:0000166 nucleotide binding; GO:1901363 heterocyclic compound binding; GO:0097159 organic cyclic compound binding; GO:0016853 isomerase activity; GO:0042802 identical protein binding; GO:0003824 catalytic activity; GO:…	K17759			IPR004443;	YjeF N-terminal domain; _x000D_
P12235	ATP Metabolism	ADP/ATP translocase 1	SLC25A4	199	1.796	Up	0.00232	K	GO:0010941 regulation of cell death; GO:0060544 regulation of necroptotic process; GO:0065008 regulation of biological quality; GO:0006839 mitochondrial transport; GO:0050796 regulation of insulin secretion; GO:0023051 regulation of signaling; GO:0051046 regulation of secretion; GO:0044699 single-organism process; GO:0015868 purine ribonucleotide transport; GO:0044764 multi-organism cellular proc…	GO:0043229 intracellular organelle; GO:0016020 membrane; GO:0031226 intrinsic component of plasma membrane; GO:0044429 mitochondrial part; GO:0031090 organelle membrane; GO:0071944 cell periphery; GO:0031967 organelle envelope; GO:0044446 intracellular organelle part; GO:0005737 cytoplasm; GO:0031224 intrinsic component of membrane; GO:0044424 intracellular part; GO:0005887 integral component of …	GO:0022804 active transmembrane transporter activity; GO:0015291 secondary active transmembrane transporter activity; GO:0015216 purine nucleotide transmembrane transporter activity; GO:1901505 carbohydrate derivative transporter activity; GO:0005345 purine nucleobase transmembrane transporter activity; GO:0015075 ion transmembrane transporter activity; GO:0015207 adenine transmembrane transporte…	K05863	SLC25A4S; solute carrier family 25 (mitochondrial adenine nucleotide translocator), member 4/5/6/31	hsa04218 Cellular senescence - Homo sapiens (human); hsa04022 cGMP-PKG signaling pathway - Homo sapiens (human); hsa04217 Necroptosis - Homo sapiens (human); hsa04020 Calcium signaling pathway - Homo sapiens (human); hsa05166 HTLV-I infection - Homo sapiens (human); hsa05016 Huntington's disease - Homo sapiens (human); hsa05164 Influenza A - Homo sapiens (human); hsa05012 Parkinson's disease - Ho…	IPR023395;	Mitochondrial carrier domain; _x000D_
P12277	ATP Metabolism	Creatine kinase B-type	CKB	307	0.67	Down	0.0214	K	GO:0044707 single-multicellular organism process; GO:0016310 phosphorylation; GO:0065008 regulation of biological quality; GO:0007420 brain development; GO:0030644 cellular chloride ion homeostasis; GO:0044699 single-organism process; GO:0030320 cellular monovalent inorganic anion homeostasis; GO:0044237 cellular metabolic process; GO:0055082 cellular chemical homeostasis; GO:0006796 phosphate-co…	GO:0043229 intracellular organelle; GO:0030425 dendrite; GO:0005615 extracellular space; GO:0044421 extracellular region part; GO:0042995 cell projection; GO:0031982 vesicle; GO:0005737 cytoplasm; GO:0043025 neuronal cell body; GO:0044424 intracellular part; GO:0005829 cytosol; GO:0005623 cell; GO:0005576 extracellular region; GO:0005739 mitochondrion; GO:0070062 extracellular exosome; GO:0043226…	GO:0005524 ATP binding; GO:1901265 nucleoside phosphate binding; GO:0004111 creatine kinase activity; GO:0031625 ubiquitin protein ligase binding; GO:0001882 nucleoside binding; GO:0043167 ion binding; GO:0005515 protein binding; GO:0016775 phosphotransferase activity, nitrogenous group as acceptor; GO:0000166 nucleotide binding; GO:0097159 organic cyclic compound binding; GO:1901363 heterocyclic…	K00933	E2.7.3.2; creatine kinase [EC:2.7.3.2]	hsa01100 Metabolic pathways - Homo sapiens (human); hsa00330 Arginine and proline metabolism - Homo sapiens (human);	IPR022413; IPR014746; IPR022414;	ATP:guanido phosphotransferase, N-terminal; Glutamine synthetase/guanido kinase, catalytic domain; ATP:guanido phosphotransferase, catalytic domain; _x000D_
P54819	ATP Metabolism	"Adenylate kinase 2, mitochondrial"	AK2	14	0.59	Down	0.0384	K	GO:0009116 nucleoside metabolic process; GO:0042278 purine nucleoside metabolic process; GO:0009136 purine nucleoside diphosphate biosynthetic process; GO:0046031 ADP metabolic process; GO:0009167 purine ribonucleoside monophosphate metabolic process; GO:0006172 ADP biosynthetic process; GO:0009117 nucleotide metabolic process; GO:0044699 single-organism process; GO:0009180 purine ribonucleoside …	GO:0016020 membrane; GO:0044421 extracellular region part; GO:0031090 organelle membrane; GO:0031982 vesicle; GO:0005737 cytoplasm; GO:0097729 9+2 motile cilium; GO:0036126 sperm flagellum; GO:0044424 intracellular part; GO:0097226 sperm mitochondrial sheath; GO:0005623 cell; GO:0044422 organelle part; GO:0031974 membrane-enclosed lumen; GO:0005740 mitochondrial envelope; GO:0070062 extracellular…	GO:0005524 ATP binding; GO:1901265 nucleoside phosphate binding; GO:0004017 adenylate kinase activity; GO:0019205 nucleobase-containing compound kinase activity; GO:0001882 nucleoside binding; GO:0043167 ion binding; GO:0000166 nucleotide binding; GO:0016776 phosphotransferase activity, phosphate group as acceptor; GO:0019201 nucleotide kinase activity; GO:0097159 organic cyclic compound binding;…	K00939	adk; adenylate kinase [EC:2.7.4.3]	hsa00730 Thiamine metabolism - Homo sapiens (human); hsa00230 Purine metabolism - Homo sapiens (human); hsa01100 Metabolic pathways - Homo sapiens (human);	IPR007862; IPR027417;	Adenylate kinase, active site lid domain; P-loop containing nucleoside triphosphate hydrolase; _x000D_
Q9UII2	ATP Metabolism	"ATPase inhibitor, mitochondrial"	ATPIF1	71	0.389	Down	0.0012	K	GO:0044085 cellular component biogenesis; GO:0010941 regulation of cell death; GO:0065008 regulation of biological quality; GO:0032270 positive regulation of cellular protein metabolic process; GO:0002262 myeloid cell homeostasis; GO:1903533 regulation of protein targeting; GO:0010821 regulation of mitochondrion organization; GO:0044237 cellular metabolic process; GO:0008285 negative regulation o…	GO:0043226 organelle; GO:0043231 intracellular membrane-bounded organelle; GO:0043229 intracellular organelle; GO:0044464 cell part; GO:0005622 intracellular; GO:0005737 cytoplasm; GO:0009986 cell surface; GO:0044424 intracellular part; GO:0043227 membrane-bounded organelle; GO:0005623 cell; GO:0005739 mitochondrion; GO:0044444 cytoplasmic part;	GO:0042030 ATPase inhibitor activity; GO:0042802 identical protein binding; GO:0043532 angiostatin binding; GO:0030234 enzyme regulator activity; GO:0051117 ATPase binding; GO:0042803 protein homodimerization activity; GO:0005488 binding; GO:0060589 nucleoside-triphosphatase regulator activity; GO:0046983 protein dimerization activity; GO:0005515 protein binding; GO:0060590 ATPase regulator activ…
O00330	Carbohydrate Metabolism	"Pyruvate dehydrogenase protein X component, mitochondrial"	PDHX	213	0.758	Down	0.0267	K	GO:0051188 cofactor biosynthetic process; GO:0019362 pyridine nucleotide metabolic process; GO:0010510 regulation of acetyl-CoA biosynthetic process from pyruvate; GO:0009117 nucleotide metabolic process; GO:0044699 single-organism process; GO:0009058 biosynthetic process; GO:0019216 regulation of lipid metabolic process; GO:0072524 pyridine-containing compound metabolic process; GO:0044237 cellu…	GO:0005759 mitochondrial matrix; GO:0043229 intracellular organelle; GO:0044429 mitochondrial part; GO:0005737 cytoplasm; GO:0044446 intracellular organelle part; GO:0032991 macromolecular complex; GO:0044424 intracellular part; GO:0045254 pyruvate dehydrogenase complex; GO:0005623 cell; GO:0005739 mitochondrion; GO:0044422 organelle part; GO:0031974 membrane-enclosed lumen; GO:0043226 organelle;…	GO:0005515 protein binding; GO:0016746 transferase activity, transferring acyl groups; GO:0003824 catalytic activity; GO:0016740 transferase activity; GO:0005488 binding;	K13997	PDHX; dihydrolipoamide dehydrogenase-binding protein of pyruvate dehydrogenase complex	hsa01100 Metabolic pathways - Homo sapiens (human);	IPR004167; IPR001078; IPR011053; IPR000089; IPR023213;	E3-binding domain; 2-oxoacid dehydrogenase acyltransferase, catalytic domain; Single hybrid motif; Biotin/lipoyl attachment; Chloramphenicol acetyltransferase-like domain; _x000D_
O00330	Carbohydrate Metabolism	"Pyruvate dehydrogenase protein X component, mitochondrial"	PDHX	379	1.451	Up	0.0202	K	GO:0051188 cofactor biosynthetic process; GO:0019362 pyridine nucleotide metabolic process; GO:0010510 regulation of acetyl-CoA biosynthetic process from pyruvate; GO:0009117 nucleotide metabolic process; GO:0044699 single-organism process; GO:0009058 biosynthetic process; GO:0019216 regulation of lipid metabolic process; GO:0072524 pyridine-containing compound metabolic process; GO:0044237 cellu…	GO:0005759 mitochondrial matrix; GO:0043229 intracellular organelle; GO:0044429 mitochondrial part; GO:0005737 cytoplasm; GO:0044446 intracellular organelle part; GO:0032991 macromolecular complex; GO:0044424 intracellular part; GO:0045254 pyruvate dehydrogenase complex; GO:0005623 cell; GO:0005739 mitochondrion; GO:0044422 organelle part; GO:0031974 membrane-enclosed lumen; GO:0043226 organelle;…	GO:0005515 protein binding; GO:0016746 transferase activity, transferring acyl groups; GO:0003824 catalytic activity; GO:0016740 transferase activity; GO:0005488 binding;	K13997	PDHX; dihydrolipoamide dehydrogenase-binding protein of pyruvate dehydrogenase complex	hsa01100 Metabolic pathways - Homo sapiens (human);	IPR004167; IPR001078; IPR011053; IPR000089; IPR023213;	E3-binding domain; 2-oxoacid dehydrogenase acyltransferase, catalytic domain; Single hybrid motif; Biotin/lipoyl attachment; Chloramphenicol acetyltransferase-like domain; _x000D_
O00330	Carbohydrate Metabolism	"Pyruvate dehydrogenase protein X component, mitochondrial"	PDHX	321	1.397	Up	0.0436	K	GO:0051188 cofactor biosynthetic process; GO:0019362 pyridine nucleotide metabolic process; GO:0010510 regulation of acetyl-CoA biosynthetic process from pyruvate; GO:0009117 nucleotide metabolic process; GO:0044699 single-organism process; GO:0009058 biosynthetic process; GO:0019216 regulation of lipid metabolic process; GO:0072524 pyridine-containing compound metabolic process; GO:0044237 cellu…	GO:0005759 mitochondrial matrix; GO:0043229 intracellular organelle; GO:0044429 mitochondrial part; GO:0005737 cytoplasm; GO:0044446 intracellular organelle part; GO:0032991 macromolecular complex; GO:0044424 intracellular part; GO:0045254 pyruvate dehydrogenase complex; GO:0005623 cell; GO:0005739 mitochondrion; GO:0044422 organelle part; GO:0031974 membrane-enclosed lumen; GO:0043226 organelle;…	GO:0005515 protein binding; GO:0016746 transferase activity, transferring acyl groups; GO:0003824 catalytic activity; GO:0016740 transferase activity; GO:0005488 binding;	K13997	PDHX; dihydrolipoamide dehydrogenase-binding protein of pyruvate dehydrogenase complex	hsa01100 Metabolic pathways - Homo sapiens (human);	IPR004167; IPR001078; IPR011053; IPR000089; IPR023213;	E3-binding domain; 2-oxoacid dehydrogenase acyltransferase, catalytic domain; Single hybrid motif; Biotin/lipoyl attachment; Chloramphenicol acetyltransferase-like domain; _x000D_
P04406	Carbohydrate Metabolism	Glyceraldehyde-3-phosphate dehydrogenase	GAPDH	84	0.182	Down	0.0167	K	GO:0065008 regulation of biological quality; GO:0009116 nucleoside metabolic process; GO:0006165 nucleoside diphosphate phosphorylation; GO:0019362 pyridine nucleotide metabolic process; GO:0070997 neuron death; GO:0006096 glycolytic process; GO:0010608 posttranscriptional regulation of gene expression; GO:0009185 ribonucleoside diphosphate metabolic process; GO:0071345 cellular response to cytok…	GO:0016020 membrane; GO:0044421 extracellular region part; GO:0031090 organelle membrane; GO:0071944 cell periphery; GO:0005737 cytoplasm; GO:0031982 vesicle; GO:0032991 macromolecular complex; GO:0044424 intracellular part; GO:0005623 cell; GO:0097452 GAIT complex; GO:0044422 organelle part; GO:0043228 non-membrane-bounded organelle; GO:0005856 cytoskeleton; GO:0070062 extracellular exosome; GO:…	GO:0016769 transferase activity, transferring nitrogenous groups; GO:1901265 nucleoside phosphate binding; GO:0016903 oxidoreductase activity, acting on the aldehyde or oxo group of donors; GO:0015631 tubulin binding; GO:0005515 protein binding; GO:0000166 nucleotide binding; GO:0048037 cofactor binding; GO:0016491 oxidoreductase activity; GO:0097159 organic cyclic compound binding; GO:1901363 he…	K00134	GAPDH; glyceraldehyde 3-phosphate dehydrogenase [EC:1.2.1.12]	hsa05010 Alzheimer's disease - Homo sapiens (human); hsa04066 HIF-1 signaling pathway - Homo sapiens (human); hsa01100 Metabolic pathways - Homo sapiens (human); hsa00010 Glycolysis / Gluconeogenesis - Homo sapiens (human); hsa01230 Biosynthesis of amino acids - Homo sapiens (human); hsa01200 Carbon metabolism - Homo sapiens (human);	IPR020829; IPR016040; IPR020828;	Glyceraldehyde 3-phosphate dehydrogenase, catalytic domain; NAD(P)-binding domain; Glyceraldehyde 3-phosphate dehydrogenase, NAD(P) binding domain; _x000D_
P04406	Carbohydrate Metabolism	Glyceraldehyde-3-phosphate dehydrogenase	GAPDH	254	0.165	Down	0.0105	K	GO:0065008 regulation of biological quality; GO:0009116 nucleoside metabolic process; GO:0006165 nucleoside diphosphate phosphorylation; GO:0019362 pyridine nucleotide metabolic process; GO:0070997 neuron death; GO:0006096 glycolytic process; GO:0010608 posttranscriptional regulation of gene expression; GO:0009185 ribonucleoside diphosphate metabolic process; GO:0071345 cellular response to cytok…	GO:0016020 membrane; GO:0044421 extracellular region part; GO:0031090 organelle membrane; GO:0071944 cell periphery; GO:0005737 cytoplasm; GO:0031982 vesicle; GO:0032991 macromolecular complex; GO:0044424 intracellular part; GO:0005623 cell; GO:0097452 GAIT complex; GO:0044422 organelle part; GO:0043228 non-membrane-bounded organelle; GO:0005856 cytoskeleton; GO:0070062 extracellular exosome; GO:…	GO:0016769 transferase activity, transferring nitrogenous groups; GO:1901265 nucleoside phosphate binding; GO:0016903 oxidoreductase activity, acting on the aldehyde or oxo group of donors; GO:0015631 tubulin binding; GO:0005515 protein binding; GO:0000166 nucleotide binding; GO:0048037 cofactor binding; GO:0016491 oxidoreductase activity; GO:0097159 organic cyclic compound binding; GO:1901363 he…	K00134	GAPDH; glyceraldehyde 3-phosphate dehydrogenase [EC:1.2.1.12]	hsa05010 Alzheimer's disease - Homo sapiens (human); hsa04066 HIF-1 signaling pathway - Homo sapiens (human); hsa01100 Metabolic pathways - Homo sapiens (human); hsa00010 Glycolysis / Gluconeogenesis - Homo sapiens (human); hsa01230 Biosynthesis of amino acids - Homo sapiens (human); hsa01200 Carbon metabolism - Homo sapiens (human);	IPR020829; IPR016040; IPR020828;	Glyceraldehyde 3-phosphate dehydrogenase, catalytic domain; NAD(P)-binding domain; Glyceraldehyde 3-phosphate dehydrogenase, NAD(P) binding domain; _x000D_
P05091	Carbohydrate Metabolism	"Aldehyde dehydrogenase, mitochondrial"	ALDH2	280	0.472	Down	0.0148	K	GO:0006069 ethanol oxidation; GO:1901615 organic hydroxy compound metabolic process; GO:0044712 single-organism catabolic process; GO:0006066 alcohol metabolic process; GO:0055114 oxidation-reduction process; GO:0044281 small molecule metabolic process; GO:0034310 primary alcohol catabolic process; GO:0044699 single-organism process; GO:0044282 small molecule catabolic process; GO:0046164 alcohol…	GO:0005759 mitochondrial matrix; GO:0043229 intracellular organelle; GO:0044421 extracellular region part; GO:0044429 mitochondrial part; GO:0005737 cytoplasm; GO:0044446 intracellular organelle part; GO:0031982 vesicle; GO:0044424 intracellular part; GO:0005623 cell; GO:0005576 extracellular region; GO:0044422 organelle part; GO:0005739 mitochondrion; GO:0043231 intracellular membrane-bounded or…	GO:0009055 electron carrier activity; GO:0016620 oxidoreductase activity, acting on the aldehyde or oxo group of donors, NAD or NADP as acceptor; GO:0003824 catalytic activity; GO:0004030 aldehyde dehydrogenase [NAD(P)+] activity; GO:0016903 oxidoreductase activity, acting on the aldehyde or oxo group of donors; GO:0016491 oxidoreductase activity; GO:0004029 aldehyde dehydrogenase (NAD) activity;	K00128	ALDH; aldehyde dehydrogenase (NAD+) [EC:1.2.1.3]	hsa00280 Valine, leucine and isoleucine degradation - Homo sapiens (human); hsa00310 Lysine degradation - Homo sapiens (human); hsa00053 Ascorbate and aldarate metabolism - Homo sapiens (human); hsa00620 Pyruvate metabolism - Homo sapiens (human); hsa01100 Metabolic pathways - Homo sapiens (human); hsa00561 Glycerolipid metabolism - Homo sapiens (human); hsa00330 Arginine and proline metabolism -…	IPR016161; IPR015590; IPR016162; IPR016163;	Aldehyde/histidinol dehydrogenase; Aldehyde dehydrogenase domain; Aldehyde dehydrogenase N-terminal domain; Aldehyde dehydrogenase, C-terminal; _x000D_
P07195	Carbohydrate Metabolism	L-lactate dehydrogenase B chain	LDHB	308	0.071	Down	0.0199	K	GO:0019362 pyridine nucleotide metabolic process; GO:0006725 cellular aromatic compound metabolic process; GO:1901615 organic hydroxy compound metabolic process; GO:0046496 nicotinamide nucleotide metabolic process; GO:0009117 nucleotide metabolic process; GO:0044699 single-organism process; GO:0072524 pyridine-containing compound metabolic process; GO:0044237 cellular metabolic process; GO:00067…	GO:0043229 intracellular organelle; GO:0016020 membrane; GO:0044421 extracellular region part; GO:0098857 membrane microdomain; GO:0031982 vesicle; GO:0005737 cytoplasm; GO:0044424 intracellular part; GO:0005623 cell; GO:0005829 cytosol; GO:0005576 extracellular region; GO:0005739 mitochondrion; GO:0043231 intracellular membrane-bounded organelle; GO:0043226 organelle; GO:0070062 extracellular ex…	GO:1901265 nucleoside phosphate binding; GO:0005515 protein binding; GO:0000166 nucleotide binding; GO:0019900 kinase binding; GO:0048037 cofactor binding; GO:0016491 oxidoreductase activity; GO:0016614 oxidoreductase activity, acting on CH-OH group of donors; GO:1901363 heterocyclic compound binding; GO:0097159 organic cyclic compound binding; GO:0016616 oxidoreductase activity, acting on the CH…	K00016	LDH; L-lactate dehydrogenase [EC:1.1.1.27]	hsa00640 Propanoate metabolism - Homo sapiens (human); hsa00620 Pyruvate metabolism - Homo sapiens (human); hsa04066 HIF-1 signaling pathway - Homo sapiens (human); hsa01100 Metabolic pathways - Homo sapiens (human); hsa00270 Cysteine and methionine metabolism - Homo sapiens (human); hsa04922 Glucagon signaling pathway - Homo sapiens (human); hsa05230 Central carbon metabolism in cancer - Homo sa…	IPR022383; IPR016040; IPR001236; IPR015955;	Lactate/malate dehydrogenase, C-terminal; NAD(P)-binding domain; Lactate/malate dehydrogenase, N-terminal; Lactate dehydrogenase/glycoside hydrolase, family 4, C-terminal; _x000D_
P11216	Carbohydrate Metabolism	"Glycogen phosphorylase, brain form"	PYGB	42	1.428	Up	0.0147	K	GO:0045321 leukocyte activation; GO:0002283 neutrophil activation involved in immune response; GO:0002252 immune effector process; GO:0044275 cellular carbohydrate catabolic process; GO:0044042 glucan metabolic process; GO:0044699 single-organism process; GO:0006112 energy reserve metabolic process; GO:0050896 response to stimulus; GO:0044237 cellular metabolic process; GO:0044264 cellular polysa…	GO:0034774 secretory granule lumen; GO:0016020 membrane; GO:0044421 extracellular region part; GO:0031410 cytoplasmic vesicle; GO:0031982 vesicle; GO:0005737 cytoplasm; GO:0044433 cytoplasmic vesicle part; GO:0044424 intracellular part; GO:0035578 azurophil granule lumen; GO:0005623 cell; GO:0044422 organelle part; GO:0005775 vacuolar lumen; GO:0070062 extracellular exosome; GO:0031974 membrane-e…	GO:0097159 organic cyclic compound binding; GO:1901363 heterocyclic compound binding; GO:0016758 transferase activity, transferring hexosyl groups; GO:0003824 catalytic activity; GO:0005488 binding; GO:0004645 phosphorylase activity; GO:0043167 ion binding; GO:0016757 transferase activity, transferring glycosyl groups; GO:0005515 protein binding; GO:0043168 anion binding; GO:0016740 transferase a…	K00688	PYG; glycogen phosphorylase [EC:2.4.1.1]	hsa01100 Metabolic pathways - Homo sapiens (human); hsa00500 Starch and sucrose metabolism - Homo sapiens (human); hsa04922 Glucagon signaling pathway - Homo sapiens (human); hsa04910 Insulin signaling pathway - Homo sapiens (human); hsa04217 Necroptosis - Homo sapiens (human); hsa04931 Insulin resistance - Homo sapiens (human);
P11216	Carbohydrate Metabolism	"Glycogen phosphorylase, brain form"	PYGB	3	1.309	Up	0.0273	K	GO:0045321 leukocyte activation; GO:0002283 neutrophil activation involved in immune response; GO:0002252 immune effector process; GO:0044275 cellular carbohydrate catabolic process; GO:0044042 glucan metabolic process; GO:0044699 single-organism process; GO:0006112 energy reserve metabolic process; GO:0050896 response to stimulus; GO:0044237 cellular metabolic process; GO:0044264 cellular polysa…	GO:0034774 secretory granule lumen; GO:0016020 membrane; GO:0044421 extracellular region part; GO:0031410 cytoplasmic vesicle; GO:0031982 vesicle; GO:0005737 cytoplasm; GO:0044433 cytoplasmic vesicle part; GO:0044424 intracellular part; GO:0035578 azurophil granule lumen; GO:0005623 cell; GO:0044422 organelle part; GO:0005775 vacuolar lumen; GO:0070062 extracellular exosome; GO:0031974 membrane-e…	GO:0097159 organic cyclic compound binding; GO:1901363 heterocyclic compound binding; GO:0016758 transferase activity, transferring hexosyl groups; GO:0003824 catalytic activity; GO:0005488 binding; GO:0004645 phosphorylase activity; GO:0043167 ion binding; GO:0016757 transferase activity, transferring glycosyl groups; GO:0005515 protein binding; GO:0043168 anion binding; GO:0016740 transferase a…	K00688	PYG; glycogen phosphorylase [EC:2.4.1.1]	hsa01100 Metabolic pathways - Homo sapiens (human); hsa00500 Starch and sucrose metabolism - Homo sapiens (human); hsa04922 Glucagon signaling pathway - Homo sapiens (human); hsa04910 Insulin signaling pathway - Homo sapiens (human); hsa04217 Necroptosis - Homo sapiens (human); hsa04931 Insulin resistance - Homo sapiens (human);
P11216	Carbohydrate Metabolism	"Glycogen phosphorylase, brain form"	PYGB	10	1.309	Up	0.0273	K	GO:0045321 leukocyte activation; GO:0002283 neutrophil activation involved in immune response; GO:0002252 immune effector process; GO:0044275 cellular carbohydrate catabolic process; GO:0044042 glucan metabolic process; GO:0044699 single-organism process; GO:0006112 energy reserve metabolic process; GO:0050896 response to stimulus; GO:0044237 cellular metabolic process; GO:0044264 cellular polysa…	GO:0034774 secretory granule lumen; GO:0016020 membrane; GO:0044421 extracellular region part; GO:0031410 cytoplasmic vesicle; GO:0031982 vesicle; GO:0005737 cytoplasm; GO:0044433 cytoplasmic vesicle part; GO:0044424 intracellular part; GO:0035578 azurophil granule lumen; GO:0005623 cell; GO:0044422 organelle part; GO:0005775 vacuolar lumen; GO:0070062 extracellular exosome; GO:0031974 membrane-e…	GO:0097159 organic cyclic compound binding; GO:1901363 heterocyclic compound binding; GO:0016758 transferase activity, transferring hexosyl groups; GO:0003824 catalytic activity; GO:0005488 binding; GO:0004645 phosphorylase activity; GO:0043167 ion binding; GO:0016757 transferase activity, transferring glycosyl groups; GO:0005515 protein binding; GO:0043168 anion binding; GO:0016740 transferase a…	K00688	PYG; glycogen phosphorylase [EC:2.4.1.1]	hsa01100 Metabolic pathways - Homo sapiens (human); hsa00500 Starch and sucrose metabolism - Homo sapiens (human); hsa04922 Glucagon signaling pathway - Homo sapiens (human); hsa04910 Insulin signaling pathway - Homo sapiens (human); hsa04217 Necroptosis - Homo sapiens (human); hsa04931 Insulin resistance - Homo sapiens (human);
P15259	Carbohydrate Metabolism	Phosphoglycerate mutase 2	PGAM2	33	0.729	Down	0.0328	K	GO:0044700 single organism signaling; GO:0009116 nucleoside metabolic process; GO:0006165 nucleoside diphosphate phosphorylation; GO:0019362 pyridine nucleotide metabolic process; GO:0006096 glycolytic process; GO:0007166 cell surface receptor signaling pathway; GO:0022414 reproductive process; GO:0009185 ribonucleoside diphosphate metabolic process; GO:0044237 cellular metabolic process; GO:0006…	GO:0043229 intracellular organelle; GO:0044421 extracellular region part; GO:0031982 vesicle; GO:0005737 cytoplasm; GO:0044424 intracellular part; GO:0005829 cytosol; GO:0005623 cell; GO:0005576 extracellular region; GO:0043231 intracellular membrane-bounded organelle; GO:0043226 organelle; GO:0070062 extracellular exosome; GO:0005634 nucleus; GO:0005622 intracellular; GO:0044464 cell part; GO:19…	GO:0016853 isomerase activity; GO:0046538 2,3-bisphosphoglycerate-dependent phosphoglycerate mutase activity; GO:0003824 catalytic activity; GO:0005488 binding; GO:0016868 intramolecular transferase activity, phosphotransferases; GO:0004619 phosphoglycerate mutase activity; GO:0016787 hydrolase activity; GO:0004082 bisphosphoglycerate mutase activity; GO:0048037 cofactor binding; GO:0016866 intra…	K01834	PGAM; 2,3-bisphosphoglycerate-dependent phosphoglycerate mutase [EC:5.4.2.11]	hsa01100 Metabolic pathways - Homo sapiens (human); hsa00260 Glycine, serine and threonine metabolism - Homo sapiens (human); hsa04922 Glucagon signaling pathway - Homo sapiens (human); hsa00010 Glycolysis / Gluconeogenesis - Homo sapiens (human); hsa01230 Biosynthesis of amino acids - Homo sapiens (human); hsa01200 Carbon metabolism - Homo sapiens (human); hsa05230 Central carbon metabolism in c…
P19367	Carbohydrate Metabolism	Hexokinase-1	HK1	488	2.287	Up	0.0285	K	GO:0046365 monosaccharide catabolic process; GO:0006757 ATP generation from ADP; GO:0009116 nucleoside metabolic process; GO:0042278 purine nucleoside metabolic process; GO:0065008 regulation of biological quality; GO:0072594 establishment of protein localization to organelle; GO:0006165 nucleoside diphosphate phosphorylation; GO:0046031 ADP metabolic process; GO:0019362 pyridine nucleotide metab…	GO:0016020 membrane; GO:0019867 outer membrane; GO:0031090 organelle membrane; GO:0098857 membrane microdomain; GO:0005737 cytoplasm; GO:0036126 sperm flagellum; GO:0097729 9+2 motile cilium; GO:0044424 intracellular part; GO:0005623 cell; GO:0044422 organelle part; GO:0005740 mitochondrial envelope; GO:0044441 ciliary part; GO:0044425 membrane part; GO:0005622 intracellular; GO:0044464 cell part…	GO:1901265 nucleoside phosphate binding; GO:0016773 phosphotransferase activity, alcohol group as acceptor; GO:0005515 protein binding; GO:0048029 monosaccharide binding; GO:0097159 organic cyclic compound binding; GO:1901363 heterocyclic compound binding; GO:0016301 kinase activity; GO:0008865 fructokinase activity; GO:0032553 ribonucleotide binding; GO:0003824 catalytic activity; GO:0005488 bin…	K00844	HK; hexokinase [EC:2.7.1.1]	hsa00051 Fructose and mannose metabolism - Homo sapiens (human); hsa04066 HIF-1 signaling pathway - Homo sapiens (human); hsa01100 Metabolic pathways - Homo sapiens (human); hsa04973 Carbohydrate digestion and absorption - Homo sapiens (human); hsa00500 Starch and sucrose metabolism - Homo sapiens (human); hsa04910 Insulin signaling pathway - Homo sapiens (human); hsa01200 Carbon metabolism - Hom…	IPR022672; IPR022673;	Hexokinase, N-terminal; Hexokinase, C-terminal; _x000D_
P23368	Carbohydrate Metabolism	"NAD-dependent malic enzyme, mitochondrial"	ME2	156	1.432	Up	0.0021	K	GO:0050794 regulation of cellular process; GO:0051193 regulation of cofactor metabolic process; GO:0043648 dicarboxylic acid metabolic process; GO:0051174 regulation of phosphorus metabolic process; GO:0080090 regulation of primary metabolic process; GO:0055114 oxidation-reduction process; GO:0044281 small molecule metabolic process; GO:0019219 regulation of nucleobase-containing compound metabol…	GO:0005759 mitochondrial matrix; GO:0043229 intracellular organelle; GO:0044429 mitochondrial part; GO:0005737 cytoplasm; GO:0044446 intracellular organelle part; GO:0044424 intracellular part; GO:0005623 cell; GO:0005739 mitochondrion; GO:0044422 organelle part; GO:0031974 membrane-enclosed lumen; GO:0043226 organelle; GO:0043231 intracellular membrane-bounded organelle; GO:0070013 intracellular…	GO:0004471 malate dehydrogenase (decarboxylating) (NAD+) activity; GO:1901265 nucleoside phosphate binding; GO:0043167 ion binding; GO:0008948 oxaloacetate decarboxylase activity; GO:0016829 lyase activity; GO:0000166 nucleotide binding; GO:0048037 cofactor binding; GO:0016491 oxidoreductase activity; GO:0009055 electron carrier activity; GO:0016614 oxidoreductase activity, acting on CH-OH group …	K00027	ME2; malate dehydrogenase (oxaloacetate-decarboxylating) [EC:1.1.1.38]	hsa00620 Pyruvate metabolism - Homo sapiens (human); hsa01200 Carbon metabolism - Homo sapiens (human);	IPR012302; IPR012301; IPR016040;	Malic enzyme, NAD-binding; Malic enzyme, N-terminal domain; NAD(P)-binding domain; _x000D_
P49189	Carbohydrate Metabolism	4-trimethylaminobutyraldehyde dehydrogenase	ALDH9A1	298	1.46	Up	0.0283	K	GO:0001505 regulation of neurotransmitter levels; GO:0042445 hormone metabolic process; GO:0065008 regulation of biological quality; GO:0055114 oxidation-reduction process; GO:0044763 single-organism cellular process; GO:0006578 amino-acid betaine biosynthetic process; GO:0006807 nitrogen compound metabolic process; GO:0097164 ammonium ion metabolic process; GO:0006081 cellular aldehyde metabolic…	GO:0044421 extracellular region part; GO:0031982 vesicle; GO:0005737 cytoplasm; GO:0044424 intracellular part; GO:0005623 cell; GO:0005829 cytosol; GO:0005576 extracellular region; GO:0043226 organelle; GO:0070062 extracellular exosome; GO:0005622 intracellular; GO:0044464 cell part; GO:1903561 extracellular vesicle; GO:0043227 membrane-bounded organelle; GO:0043230 extracellular organelle; GO:00…	GO:0004028 3-chloroallyl aldehyde dehydrogenase activity; GO:0016620 oxidoreductase activity, acting on the aldehyde or oxo group of donors, NAD or NADP as acceptor; GO:0047105 4-trimethylammoniobutyraldehyde dehydrogenase activity; GO:0003824 catalytic activity; GO:0019145 aminobutyraldehyde dehydrogenase activity; GO:0016903 oxidoreductase activity, acting on the aldehyde or oxo group of donors…	K00149	ALDH9A1; aldehyde dehydrogenase family 9 member A1 [EC:1.2.1.47 1.2.1.3]	hsa00280 Valine, leucine and isoleucine degradation - Homo sapiens (human); hsa00310 Lysine degradation - Homo sapiens (human); hsa00053 Ascorbate and aldarate metabolism - Homo sapiens (human); hsa00620 Pyruvate metabolism - Homo sapiens (human); hsa01100 Metabolic pathways - Homo sapiens (human); hsa00561 Glycerolipid metabolism - Homo sapiens (human); hsa00330 Arginine and proline metabolism -…	IPR016161; IPR015590; IPR016162; IPR016163;	Aldehyde/histidinol dehydrogenase; Aldehyde dehydrogenase domain; Aldehyde dehydrogenase N-terminal domain; Aldehyde dehydrogenase, C-terminal; _x000D_
P49189	Carbohydrate Metabolism	4-trimethylaminobutyraldehyde dehydrogenase	ALDH9A1	303	12.107	Up	0.0139	K	GO:0001505 regulation of neurotransmitter levels; GO:0042445 hormone metabolic process; GO:0065008 regulation of biological quality; GO:0055114 oxidation-reduction process; GO:0044763 single-organism cellular process; GO:0006578 amino-acid betaine biosynthetic process; GO:0006807 nitrogen compound metabolic process; GO:0097164 ammonium ion metabolic process; GO:0006081 cellular aldehyde metabolic…	GO:0044421 extracellular region part; GO:0031982 vesicle; GO:0005737 cytoplasm; GO:0044424 intracellular part; GO:0005623 cell; GO:0005829 cytosol; GO:0005576 extracellular region; GO:0043226 organelle; GO:0070062 extracellular exosome; GO:0005622 intracellular; GO:0044464 cell part; GO:1903561 extracellular vesicle; GO:0043227 membrane-bounded organelle; GO:0043230 extracellular organelle; GO:00…	GO:0004028 3-chloroallyl aldehyde dehydrogenase activity; GO:0016620 oxidoreductase activity, acting on the aldehyde or oxo group of donors, NAD or NADP as acceptor; GO:0047105 4-trimethylammoniobutyraldehyde dehydrogenase activity; GO:0003824 catalytic activity; GO:0019145 aminobutyraldehyde dehydrogenase activity; GO:0016903 oxidoreductase activity, acting on the aldehyde or oxo group of donors…	K00149	ALDH9A1; aldehyde dehydrogenase family 9 member A1 [EC:1.2.1.47 1.2.1.3]	hsa00280 Valine, leucine and isoleucine degradation - Homo sapiens (human); hsa00310 Lysine degradation - Homo sapiens (human); hsa00053 Ascorbate and aldarate metabolism - Homo sapiens (human); hsa00620 Pyruvate metabolism - Homo sapiens (human); hsa01100 Metabolic pathways - Homo sapiens (human); hsa00561 Glycerolipid metabolism - Homo sapiens (human); hsa00330 Arginine and proline metabolism -…	IPR016161; IPR015590; IPR016162; IPR016163;	Aldehyde/histidinol dehydrogenase; Aldehyde dehydrogenase domain; Aldehyde dehydrogenase N-terminal domain; Aldehyde dehydrogenase, C-terminal; _x000D_
Q04446	Carbohydrate Metabolism	"1,4-alpha-glucan-branching enzyme"	GBE1	68	0.75	Down	0.0292	K	GO:0016051 carbohydrate biosynthetic process; GO:0000271 polysaccharide biosynthetic process; GO:0044042 glucan metabolic process; GO:0044699 single-organism process; GO:0009058 biosynthetic process; GO:0006112 energy reserve metabolic process; GO:0044237 cellular metabolic process; GO:0044264 cellular polysaccharide metabolic process; GO:0071704 organic substance metabolic process; GO:0008152 me…	GO:0070062 extracellular exosome; GO:0043226 organelle; GO:0044421 extracellular region part; GO:0044464 cell part; GO:0005622 intracellular; GO:0005737 cytoplasm; GO:0031982 vesicle; GO:1903561 extracellular vesicle; GO:0044424 intracellular part; GO:0005623 cell; GO:0005829 cytosol; GO:0043227 membrane-bounded organelle; GO:0005576 extracellular region; GO:0043230 extracellular organelle; GO:00…	GO:0003844 1,4-alpha-glucan branching enzyme activity; GO:0016758 transferase activity, transferring hexosyl groups; GO:0003824 catalytic activity; GO:0005488 binding; GO:0016798 hydrolase activity, acting on glycosyl bonds; GO:0043167 ion binding; GO:0004553 hydrolase activity, hydrolyzing O-glycosyl compounds; GO:0043169 cation binding; GO:0030246 carbohydrate binding; GO:0005515 protein bindin…	K00700	GBE1; 1,4-alpha-glucan branching enzyme [EC:2.4.1.18]	hsa01100 Metabolic pathways - Homo sapiens (human); hsa00500 Starch and sucrose metabolism - Homo sapiens (human);	IPR004193; IPR014756; IPR006048; IPR017853; IPR013783; IPR013780; IPR006047; IPR013781;	Glycoside hydrolase, family 13, N-terminal; Immunoglobulin E-set; Alpha-amylase/branching enzyme, C-terminal all beta; Glycoside hydrolase superfamily; Immunoglobulin-like fold; Glycosyl hydrolase, all-beta; Glycosyl hydrolase, family 13, catalytic domain; Glycoside hydrolase, catalytic domain; _x000D_
P05413	Fatty Acid Metabolism	"Fatty acid-binding protein, heart"	FABP3	45	0.183	Down	0.0106	K	GO:0001101 response to acid chemical; GO:0065008 regulation of biological quality; GO:0046486 glycerolipid metabolic process; GO:0009891 positive regulation of biosynthetic process; GO:0044699 single-organism process; GO:0044255 cellular lipid metabolic process; GO:0019216 regulation of lipid metabolic process; GO:0044237 cellular metabolic process; GO:0008285 negative regulation of cell prolifer…	GO:0005615 extracellular space; GO:0044421 extracellular region part; GO:0031982 vesicle; GO:0005737 cytoplasm; GO:0044424 intracellular part; GO:0005829 cytosol; GO:0016528 sarcoplasm; GO:0005623 cell; GO:0005576 extracellular region; GO:0043226 organelle; GO:0070062 extracellular exosome; GO:0005622 intracellular; GO:0044464 cell part; GO:1903561 extracellular vesicle; GO:0043227 membrane-bound…	GO:0036041 long-chain fatty acid binding; GO:0005324 long-chain fatty acid transporter activity; GO:0050543 icosatetraenoic acid binding; GO:0043167 ion binding; GO:0005319 lipid transporter activity; GO:0043177 organic acid binding; GO:0022892 substrate-specific transporter activity; GO:0005515 protein binding; GO:0033293 monocarboxylic acid binding; GO:0008092 cytoskeletal protein binding; GO:0…	K08752	FABP3; fatty acid-binding protein 3, muscle and heart	hsa03320 PPAR signaling pathway - Homo sapiens (human);	IPR000463; IPR012674; IPR000566; IPR011038;	Cytosolic fatty-acid binding; Calycin; Lipocalin/cytosolic fatty-acid binding domain; Calycin-like; _x000D_
P07602	Fatty Acid Metabolism	Prosaposin	PSAP	413	1.937	Up	0.0299	K	GO:0044700 single organism signaling; GO:0010941 regulation of cell death; GO:0032270 positive regulation of cellular protein metabolic process; GO:0045321 leukocyte activation; GO:0048732 gland development; GO:0022414 reproductive process; GO:0044255 cellular lipid metabolic process; GO:0019216 regulation of lipid metabolic process; GO:0044237 cellular metabolic process; GO:0007193 adenylate cyc…	GO:0016020 membrane; GO:0005615 extracellular space; GO:0044421 extracellular region part; GO:0031090 organelle membrane; GO:0031410 cytoplasmic vesicle; GO:0071944 cell periphery; GO:0005737 cytoplasm; GO:0031982 vesicle; GO:0044433 cytoplasmic vesicle part; GO:0031224 intrinsic component of membrane; GO:0044424 intracellular part; GO:0005623 cell; GO:0044422 organelle part; GO:0005775 vacuolar …	GO:0030234 enzyme regulator activity; GO:0005102 receptor binding; GO:0005488 binding; GO:0008289 lipid binding; GO:0005515 protein binding; GO:0001664 G-protein coupled receptor binding; GO:0098772 molecular function regulator; GO:0008047 enzyme activator activity;	K12382	PSAP; saposin	hsa04142 Lysosome - Homo sapiens (human);	IPR008139; IPR011001; IPR007856; IPR008138; IPR003119;	Saposin B type domain; Saposin-like; Saposin-like type B, region 1; Saposin B type, region 2; Saposin A-type domain; _x000D_
P11310	Fatty Acid Metabolism	"Medium-chain specific acyl-CoA dehydrogenase, mitochondrial"	ACADM	173	1.888	Up	0.0322	K	GO:0034440 lipid oxidation; GO:0051793 medium-chain fatty acid catabolic process; GO:0097164 ammonium ion metabolic process; GO:0044699 single-organism process; GO:0009058 biosynthetic process; GO:0044255 cellular lipid metabolic process; GO:0045329 carnitine biosynthetic process; GO:1901566 organonitrogen compound biosynthetic process; GO:0044237 cellular metabolic process; GO:0071704 organic su…	GO:0044421 extracellular region part; GO:0031982 vesicle; GO:0005737 cytoplasm; GO:0044424 intracellular part; GO:0016604 nuclear body; GO:0005623 cell; GO:0044422 organelle part; GO:0070062 extracellular exosome; GO:0031974 membrane-enclosed lumen; GO:0005654 nucleoplasm; GO:0070013 intracellular organelle lumen; GO:0016607 nuclear speck; GO:0044464 cell part; GO:0005622 intracellular; GO:190356…	GO:1901265 nucleoside phosphate binding; GO:0050660 flavin adenine dinucleotide binding; GO:0043167 ion binding; GO:0005515 protein binding; GO:0000166 nucleotide binding; GO:0048037 cofactor binding; GO:0016491 oxidoreductase activity; GO:1901363 heterocyclic compound binding; GO:0097159 organic cyclic compound binding; GO:0016627 oxidoreductase activity, acting on the CH-CH group of donors; GO:…	K00249	ACADM; acyl-CoA dehydrogenase [EC:1.3.8.7]	hsa00280 Valine, leucine and isoleucine degradation - Homo sapiens (human); hsa03320 PPAR signaling pathway - Homo sapiens (human); hsa00640 Propanoate metabolism - Homo sapiens (human); hsa01100 Metabolic pathways - Homo sapiens (human); hsa01212 Fatty acid metabolism - Homo sapiens (human); hsa01200 Carbon metabolism - Homo sapiens (human); hsa00071 Fatty acid degradation - Homo sapiens (human)…	IPR013786; IPR009100; IPR006091; IPR009075;	Acyl-CoA dehydrogenase/oxidase, N-terminal; Acyl-CoA dehydrogenase/oxidase, N-terminal and middle domain; Acyl-CoA oxidase/dehydrogenase, central domain; Acyl-CoA dehydrogenase/oxidase C-terminal; _x000D_
P24752	Fatty Acid Metabolism	"Acetyl-CoA acetyltransferase, mitochondrial"	ACAT1	181	0.768	Down	0.0121	K	GO:0044085 cellular component biogenesis; GO:0009116 nucleoside metabolic process; GO:0048732 gland development; GO:0072080 nephron tubule development; GO:0007420 brain development; GO:0044255 cellular lipid metabolic process; GO:0009163 nucleoside biosynthetic process; GO:0046129 purine ribonucleoside biosynthetic process; GO:0044237 cellular metabolic process; GO:0044272 sulfur compound biosynt…	GO:0016020 membrane; GO:0044421 extracellular region part; GO:0031090 organelle membrane; GO:0005737 cytoplasm; GO:0031982 vesicle; GO:0044424 intracellular part; GO:0005623 cell; GO:0044422 organelle part; GO:0031974 membrane-enclosed lumen; GO:0005740 mitochondrial envelope; GO:0070062 extracellular exosome; GO:0070013 intracellular organelle lumen; GO:0005622 intracellular; GO:0044464 cell par…	GO:0016885 ligase activity, forming carbon-carbon bonds; GO:0043167 ion binding; GO:0046983 protein dimerization activity; GO:0016874 ligase activity; GO:0016829 lyase activity; GO:0005515 protein binding; GO:0048037 cofactor binding; GO:0016747 transferase activity, transferring acyl groups other than amino-acyl groups; GO:0016407 acetyltransferase activity; GO:0016746 transferase activity, tran…	K00626	E2.3.1.9; acetyl-CoA C-acetyltransferase [EC:2.3.1.9]	hsa00280 Valine, leucine and isoleucine degradation - Homo sapiens (human); hsa00310 Lysine degradation - Homo sapiens (human); hsa00640 Propanoate metabolism - Homo sapiens (human); hsa00620 Pyruvate metabolism - Homo sapiens (human); hsa01100 Metabolic pathways - Homo sapiens (human); hsa00900 Terpenoid backbone biosynthesis - Homo sapiens (human); hsa01212 Fatty acid metabolism - Homo sapiens …	IPR016039; IPR020616; IPR020617;	Thiolase-like; Thiolase, N-terminal; Thiolase, C-terminal; _x000D_
P24752	Fatty Acid Metabolism	"Acetyl-CoA acetyltransferase, mitochondrial"	ACAT1	174	1.392	Up	0.0183	K	GO:0044085 cellular component biogenesis; GO:0009116 nucleoside metabolic process; GO:0048732 gland development; GO:0072080 nephron tubule development; GO:0007420 brain development; GO:0044255 cellular lipid metabolic process; GO:0009163 nucleoside biosynthetic process; GO:0046129 purine ribonucleoside biosynthetic process; GO:0044237 cellular metabolic process; GO:0044272 sulfur compound biosynt…	GO:0016020 membrane; GO:0044421 extracellular region part; GO:0031090 organelle membrane; GO:0005737 cytoplasm; GO:0031982 vesicle; GO:0044424 intracellular part; GO:0005623 cell; GO:0044422 organelle part; GO:0031974 membrane-enclosed lumen; GO:0005740 mitochondrial envelope; GO:0070062 extracellular exosome; GO:0070013 intracellular organelle lumen; GO:0005622 intracellular; GO:0044464 cell par…	GO:0016885 ligase activity, forming carbon-carbon bonds; GO:0043167 ion binding; GO:0046983 protein dimerization activity; GO:0016874 ligase activity; GO:0016829 lyase activity; GO:0005515 protein binding; GO:0048037 cofactor binding; GO:0016747 transferase activity, transferring acyl groups other than amino-acyl groups; GO:0016407 acetyltransferase activity; GO:0016746 transferase activity, tran…	K00626	E2.3.1.9; acetyl-CoA C-acetyltransferase [EC:2.3.1.9]	hsa00280 Valine, leucine and isoleucine degradation - Homo sapiens (human); hsa00310 Lysine degradation - Homo sapiens (human); hsa00640 Propanoate metabolism - Homo sapiens (human); hsa00620 Pyruvate metabolism - Homo sapiens (human); hsa01100 Metabolic pathways - Homo sapiens (human); hsa00900 Terpenoid backbone biosynthesis - Homo sapiens (human); hsa01212 Fatty acid metabolism - Homo sapiens …	IPR016039; IPR020616; IPR020617;	Thiolase-like; Thiolase, N-terminal; Thiolase, C-terminal; _x000D_
P24752	Fatty Acid Metabolism	"Acetyl-CoA acetyltransferase, mitochondrial"	ACAT1	223	1.324	Up	0.0315	K	GO:0044085 cellular component biogenesis; GO:0009116 nucleoside metabolic process; GO:0048732 gland development; GO:0072080 nephron tubule development; GO:0007420 brain development; GO:0044255 cellular lipid metabolic process; GO:0009163 nucleoside biosynthetic process; GO:0046129 purine ribonucleoside biosynthetic process; GO:0044237 cellular metabolic process; GO:0044272 sulfur compound biosynt…	GO:0016020 membrane; GO:0044421 extracellular region part; GO:0031090 organelle membrane; GO:0005737 cytoplasm; GO:0031982 vesicle; GO:0044424 intracellular part; GO:0005623 cell; GO:0044422 organelle part; GO:0031974 membrane-enclosed lumen; GO:0005740 mitochondrial envelope; GO:0070062 extracellular exosome; GO:0070013 intracellular organelle lumen; GO:0005622 intracellular; GO:0044464 cell par…	GO:0016885 ligase activity, forming carbon-carbon bonds; GO:0043167 ion binding; GO:0046983 protein dimerization activity; GO:0016874 ligase activity; GO:0016829 lyase activity; GO:0005515 protein binding; GO:0048037 cofactor binding; GO:0016747 transferase activity, transferring acyl groups other than amino-acyl groups; GO:0016407 acetyltransferase activity; GO:0016746 transferase activity, tran…	K00626	E2.3.1.9; acetyl-CoA C-acetyltransferase [EC:2.3.1.9]	hsa00280 Valine, leucine and isoleucine degradation - Homo sapiens (human); hsa00310 Lysine degradation - Homo sapiens (human); hsa00640 Propanoate metabolism - Homo sapiens (human); hsa00620 Pyruvate metabolism - Homo sapiens (human); hsa01100 Metabolic pathways - Homo sapiens (human); hsa00900 Terpenoid backbone biosynthesis - Homo sapiens (human); hsa01212 Fatty acid metabolism - Homo sapiens …	IPR016039; IPR020616; IPR020617;	Thiolase-like; Thiolase, N-terminal; Thiolase, C-terminal; _x000D_
P40939	Fatty Acid Metabolism	"Trifunctional enzyme subunit alpha, mitochondrial"	HADHA	489	1.357	Up	0.0116	K	GO:0034440 lipid oxidation; GO:0046486 glycerolipid metabolic process; GO:1901700 response to oxygen-containing compound; GO:0044699 single-organism process; GO:0044255 cellular lipid metabolic process; GO:0050896 response to stimulus; GO:0044237 cellular metabolic process; GO:0006796 phosphate-containing compound metabolic process; GO:0071704 organic substance metabolic process; GO:0042493 respo…	GO:0016020 membrane; GO:0044421 extracellular region part; GO:0031090 organelle membrane; GO:0036125 fatty acid beta-oxidation multienzyme complex; GO:0005737 cytoplasm; GO:0032991 macromolecular complex; GO:0044424 intracellular part; GO:0005623 cell; GO:0044422 organelle part; GO:0043228 non-membrane-bounded organelle; GO:0005740 mitochondrial envelope; GO:0031974 membrane-enclosed lumen; GO:00…	GO:1901265 nucleoside phosphate binding; GO:0005515 protein binding; GO:0016835 carbon-oxygen lyase activity; GO:0016614 oxidoreductase activity, acting on CH-OH group of donors; GO:1901363 heterocyclic compound binding; GO:0097159 organic cyclic compound binding; GO:0016616 oxidoreductase activity, acting on the CH-OH group of donors, NAD or NADP as acceptor; GO:0016746 transferase activity, tra…	K07515	HADHA; enoyl-CoA hydratase / long-chain 3-hydroxyacyl-CoA dehydrogenase [EC:4.2.1.17 1.1.1.211]	hsa00280 Valine, leucine and isoleucine degradation - Homo sapiens (human); hsa00310 Lysine degradation - Homo sapiens (human); hsa00640 Propanoate metabolism - Homo sapiens (human); hsa01100 Metabolic pathways - Homo sapiens (human); hsa01212 Fatty acid metabolism - Homo sapiens (human); hsa01200 Carbon metabolism - Homo sapiens (human); hsa00062 Fatty acid elongation - Homo sapiens (human); hsa…	IPR008927; IPR029045; IPR013328; IPR016040; IPR006176; IPR006108;	6-phosphogluconate dehydrogenase C-terminal domain-like; ClpP/crotonase-like domain; 6-phosphogluconate dehydrogenase, domain 2; NAD(P)-binding domain; 3-hydroxyacyl-CoA dehydrogenase, NAD binding; 3-hydroxyacyl-CoA dehydrogenase, C-terminal; _x000D_
P40939	Fatty Acid Metabolism	"Trifunctional enzyme subunit alpha, mitochondrial"	HADHA	386	1.432	Up	0.0251	K	GO:0034440 lipid oxidation; GO:0046486 glycerolipid metabolic process; GO:1901700 response to oxygen-containing compound; GO:0044699 single-organism process; GO:0044255 cellular lipid metabolic process; GO:0050896 response to stimulus; GO:0044237 cellular metabolic process; GO:0006796 phosphate-containing compound metabolic process; GO:0071704 organic substance metabolic process; GO:0042493 respo…	GO:0016020 membrane; GO:0044421 extracellular region part; GO:0031090 organelle membrane; GO:0036125 fatty acid beta-oxidation multienzyme complex; GO:0005737 cytoplasm; GO:0032991 macromolecular complex; GO:0044424 intracellular part; GO:0005623 cell; GO:0044422 organelle part; GO:0043228 non-membrane-bounded organelle; GO:0005740 mitochondrial envelope; GO:0031974 membrane-enclosed lumen; GO:00…	GO:1901265 nucleoside phosphate binding; GO:0005515 protein binding; GO:0016835 carbon-oxygen lyase activity; GO:0016614 oxidoreductase activity, acting on CH-OH group of donors; GO:1901363 heterocyclic compound binding; GO:0097159 organic cyclic compound binding; GO:0016616 oxidoreductase activity, acting on the CH-OH group of donors, NAD or NADP as acceptor; GO:0016746 transferase activity, tra…	K07515	HADHA; enoyl-CoA hydratase / long-chain 3-hydroxyacyl-CoA dehydrogenase [EC:4.2.1.17 1.1.1.211]	hsa00280 Valine, leucine and isoleucine degradation - Homo sapiens (human); hsa00310 Lysine degradation - Homo sapiens (human); hsa00640 Propanoate metabolism - Homo sapiens (human); hsa01100 Metabolic pathways - Homo sapiens (human); hsa01212 Fatty acid metabolism - Homo sapiens (human); hsa01200 Carbon metabolism - Homo sapiens (human); hsa00062 Fatty acid elongation - Homo sapiens (human); hsa…	IPR008927; IPR029045; IPR013328; IPR016040; IPR006176; IPR006108;	6-phosphogluconate dehydrogenase C-terminal domain-like; ClpP/crotonase-like domain; 6-phosphogluconate dehydrogenase, domain 2; NAD(P)-binding domain; 3-hydroxyacyl-CoA dehydrogenase, NAD binding; 3-hydroxyacyl-CoA dehydrogenase, C-terminal; _x000D_
P40939	Fatty Acid Metabolism	"Trifunctional enzyme subunit alpha, mitochondrial"	HADHA	166	1.712	Up	0.0216	K	GO:0034440 lipid oxidation; GO:0046486 glycerolipid metabolic process; GO:1901700 response to oxygen-containing compound; GO:0044699 single-organism process; GO:0044255 cellular lipid metabolic process; GO:0050896 response to stimulus; GO:0044237 cellular metabolic process; GO:0006796 phosphate-containing compound metabolic process; GO:0071704 organic substance metabolic process; GO:0042493 respo…	GO:0016020 membrane; GO:0044421 extracellular region part; GO:0031090 organelle membrane; GO:0036125 fatty acid beta-oxidation multienzyme complex; GO:0005737 cytoplasm; GO:0032991 macromolecular complex; GO:0044424 intracellular part; GO:0005623 cell; GO:0044422 organelle part; GO:0043228 non-membrane-bounded organelle; GO:0005740 mitochondrial envelope; GO:0031974 membrane-enclosed lumen; GO:00…	GO:1901265 nucleoside phosphate binding; GO:0005515 protein binding; GO:0016835 carbon-oxygen lyase activity; GO:0016614 oxidoreductase activity, acting on CH-OH group of donors; GO:1901363 heterocyclic compound binding; GO:0097159 organic cyclic compound binding; GO:0016616 oxidoreductase activity, acting on the CH-OH group of donors, NAD or NADP as acceptor; GO:0016746 transferase activity, tra…	K07515	HADHA; enoyl-CoA hydratase / long-chain 3-hydroxyacyl-CoA dehydrogenase [EC:4.2.1.17 1.1.1.211]	hsa00280 Valine, leucine and isoleucine degradation - Homo sapiens (human); hsa00310 Lysine degradation - Homo sapiens (human); hsa00640 Propanoate metabolism - Homo sapiens (human); hsa01100 Metabolic pathways - Homo sapiens (human); hsa01212 Fatty acid metabolism - Homo sapiens (human); hsa01200 Carbon metabolism - Homo sapiens (human); hsa00062 Fatty acid elongation - Homo sapiens (human); hsa…	IPR008927; IPR029045; IPR013328; IPR016040; IPR006176; IPR006108;	6-phosphogluconate dehydrogenase C-terminal domain-like; ClpP/crotonase-like domain; 6-phosphogluconate dehydrogenase, domain 2; NAD(P)-binding domain; 3-hydroxyacyl-CoA dehydrogenase, NAD binding; 3-hydroxyacyl-CoA dehydrogenase, C-terminal; _x000D_
P40939	Fatty Acid Metabolism	"Trifunctional enzyme subunit alpha, mitochondrial"	HADHA	359	1.568	Up	0.0053	K	GO:0034440 lipid oxidation; GO:0046486 glycerolipid metabolic process; GO:1901700 response to oxygen-containing compound; GO:0044699 single-organism process; GO:0044255 cellular lipid metabolic process; GO:0050896 response to stimulus; GO:0044237 cellular metabolic process; GO:0006796 phosphate-containing compound metabolic process; GO:0071704 organic substance metabolic process; GO:0042493 respo…	GO:0016020 membrane; GO:0044421 extracellular region part; GO:0031090 organelle membrane; GO:0036125 fatty acid beta-oxidation multienzyme complex; GO:0005737 cytoplasm; GO:0032991 macromolecular complex; GO:0044424 intracellular part; GO:0005623 cell; GO:0044422 organelle part; GO:0043228 non-membrane-bounded organelle; GO:0005740 mitochondrial envelope; GO:0031974 membrane-enclosed lumen; GO:00…	GO:1901265 nucleoside phosphate binding; GO:0005515 protein binding; GO:0016835 carbon-oxygen lyase activity; GO:0016614 oxidoreductase activity, acting on CH-OH group of donors; GO:1901363 heterocyclic compound binding; GO:0097159 organic cyclic compound binding; GO:0016616 oxidoreductase activity, acting on the CH-OH group of donors, NAD or NADP as acceptor; GO:0016746 transferase activity, tra…	K07515	HADHA; enoyl-CoA hydratase / long-chain 3-hydroxyacyl-CoA dehydrogenase [EC:4.2.1.17 1.1.1.211]	hsa00280 Valine, leucine and isoleucine degradation - Homo sapiens (human); hsa00310 Lysine degradation - Homo sapiens (human); hsa00640 Propanoate metabolism - Homo sapiens (human); hsa01100 Metabolic pathways - Homo sapiens (human); hsa01212 Fatty acid metabolism - Homo sapiens (human); hsa01200 Carbon metabolism - Homo sapiens (human); hsa00062 Fatty acid elongation - Homo sapiens (human); hsa…	IPR008927; IPR029045; IPR013328; IPR016040; IPR006176; IPR006108;	6-phosphogluconate dehydrogenase C-terminal domain-like; ClpP/crotonase-like domain; 6-phosphogluconate dehydrogenase, domain 2; NAD(P)-binding domain; 3-hydroxyacyl-CoA dehydrogenase, NAD binding; 3-hydroxyacyl-CoA dehydrogenase, C-terminal; _x000D_
P40939	Fatty Acid Metabolism	"Trifunctional enzyme subunit alpha, mitochondrial"	HADHA	531	1.408	Up	0.041	K	GO:0034440 lipid oxidation; GO:0046486 glycerolipid metabolic process; GO:1901700 response to oxygen-containing compound; GO:0044699 single-organism process; GO:0044255 cellular lipid metabolic process; GO:0050896 response to stimulus; GO:0044237 cellular metabolic process; GO:0006796 phosphate-containing compound metabolic process; GO:0071704 organic substance metabolic process; GO:0042493 respo…	GO:0016020 membrane; GO:0044421 extracellular region part; GO:0031090 organelle membrane; GO:0036125 fatty acid beta-oxidation multienzyme complex; GO:0005737 cytoplasm; GO:0032991 macromolecular complex; GO:0044424 intracellular part; GO:0005623 cell; GO:0044422 organelle part; GO:0043228 non-membrane-bounded organelle; GO:0005740 mitochondrial envelope; GO:0031974 membrane-enclosed lumen; GO:00…	GO:1901265 nucleoside phosphate binding; GO:0005515 protein binding; GO:0016835 carbon-oxygen lyase activity; GO:0016614 oxidoreductase activity, acting on CH-OH group of donors; GO:1901363 heterocyclic compound binding; GO:0097159 organic cyclic compound binding; GO:0016616 oxidoreductase activity, acting on the CH-OH group of donors, NAD or NADP as acceptor; GO:0016746 transferase activity, tra…	K07515	HADHA; enoyl-CoA hydratase / long-chain 3-hydroxyacyl-CoA dehydrogenase [EC:4.2.1.17 1.1.1.211]	hsa00280 Valine, leucine and isoleucine degradation - Homo sapiens (human); hsa00310 Lysine degradation - Homo sapiens (human); hsa00640 Propanoate metabolism - Homo sapiens (human); hsa01100 Metabolic pathways - Homo sapiens (human); hsa01212 Fatty acid metabolism - Homo sapiens (human); hsa01200 Carbon metabolism - Homo sapiens (human); hsa00062 Fatty acid elongation - Homo sapiens (human); hsa…	IPR008927; IPR029045; IPR013328; IPR016040; IPR006176; IPR006108;	6-phosphogluconate dehydrogenase C-terminal domain-like; ClpP/crotonase-like domain; 6-phosphogluconate dehydrogenase, domain 2; NAD(P)-binding domain; 3-hydroxyacyl-CoA dehydrogenase, NAD binding; 3-hydroxyacyl-CoA dehydrogenase, C-terminal; _x000D_
P40939	Fatty Acid Metabolism	"Trifunctional enzyme subunit alpha, mitochondrial"	HADHA	516	1.4	Up	0.00881	K	GO:0034440 lipid oxidation; GO:0046486 glycerolipid metabolic process; GO:1901700 response to oxygen-containing compound; GO:0044699 single-organism process; GO:0044255 cellular lipid metabolic process; GO:0050896 response to stimulus; GO:0044237 cellular metabolic process; GO:0006796 phosphate-containing compound metabolic process; GO:0071704 organic substance metabolic process; GO:0042493 respo…	GO:0016020 membrane; GO:0044421 extracellular region part; GO:0031090 organelle membrane; GO:0036125 fatty acid beta-oxidation multienzyme complex; GO:0005737 cytoplasm; GO:0032991 macromolecular complex; GO:0044424 intracellular part; GO:0005623 cell; GO:0044422 organelle part; GO:0043228 non-membrane-bounded organelle; GO:0005740 mitochondrial envelope; GO:0031974 membrane-enclosed lumen; GO:00…	GO:1901265 nucleoside phosphate binding; GO:0005515 protein binding; GO:0016835 carbon-oxygen lyase activity; GO:0016614 oxidoreductase activity, acting on CH-OH group of donors; GO:1901363 heterocyclic compound binding; GO:0097159 organic cyclic compound binding; GO:0016616 oxidoreductase activity, acting on the CH-OH group of donors, NAD or NADP as acceptor; GO:0016746 transferase activity, tra…	K07515	HADHA; enoyl-CoA hydratase / long-chain 3-hydroxyacyl-CoA dehydrogenase [EC:4.2.1.17 1.1.1.211]	hsa00280 Valine, leucine and isoleucine degradation - Homo sapiens (human); hsa00310 Lysine degradation - Homo sapiens (human); hsa00640 Propanoate metabolism - Homo sapiens (human); hsa01100 Metabolic pathways - Homo sapiens (human); hsa01212 Fatty acid metabolism - Homo sapiens (human); hsa01200 Carbon metabolism - Homo sapiens (human); hsa00062 Fatty acid elongation - Homo sapiens (human); hsa…	IPR008927; IPR029045; IPR013328; IPR016040; IPR006176; IPR006108;	6-phosphogluconate dehydrogenase C-terminal domain-like; ClpP/crotonase-like domain; 6-phosphogluconate dehydrogenase, domain 2; NAD(P)-binding domain; 3-hydroxyacyl-CoA dehydrogenase, NAD binding; 3-hydroxyacyl-CoA dehydrogenase, C-terminal; _x000D_
P40939	Fatty Acid Metabolism	"Trifunctional enzyme subunit alpha, mitochondrial"	HADHA	262	1.719	Up	0.0142	K	GO:0034440 lipid oxidation; GO:0046486 glycerolipid metabolic process; GO:1901700 response to oxygen-containing compound; GO:0044699 single-organism process; GO:0044255 cellular lipid metabolic process; GO:0050896 response to stimulus; GO:0044237 cellular metabolic process; GO:0006796 phosphate-containing compound metabolic process; GO:0071704 organic substance metabolic process; GO:0042493 respo…	GO:0016020 membrane; GO:0044421 extracellular region part; GO:0031090 organelle membrane; GO:0036125 fatty acid beta-oxidation multienzyme complex; GO:0005737 cytoplasm; GO:0032991 macromolecular complex; GO:0044424 intracellular part; GO:0005623 cell; GO:0044422 organelle part; GO:0043228 non-membrane-bounded organelle; GO:0005740 mitochondrial envelope; GO:0031974 membrane-enclosed lumen; GO:00…	GO:1901265 nucleoside phosphate binding; GO:0005515 protein binding; GO:0016835 carbon-oxygen lyase activity; GO:0016614 oxidoreductase activity, acting on CH-OH group of donors; GO:1901363 heterocyclic compound binding; GO:0097159 organic cyclic compound binding; GO:0016616 oxidoreductase activity, acting on the CH-OH group of donors, NAD or NADP as acceptor; GO:0016746 transferase activity, tra…	K07515	HADHA; enoyl-CoA hydratase / long-chain 3-hydroxyacyl-CoA dehydrogenase [EC:4.2.1.17 1.1.1.211]	hsa00280 Valine, leucine and isoleucine degradation - Homo sapiens (human); hsa00310 Lysine degradation - Homo sapiens (human); hsa00640 Propanoate metabolism - Homo sapiens (human); hsa01100 Metabolic pathways - Homo sapiens (human); hsa01212 Fatty acid metabolism - Homo sapiens (human); hsa01200 Carbon metabolism - Homo sapiens (human); hsa00062 Fatty acid elongation - Homo sapiens (human); hsa…	IPR008927; IPR029045; IPR013328; IPR016040; IPR006176; IPR006108;	6-phosphogluconate dehydrogenase C-terminal domain-like; ClpP/crotonase-like domain; 6-phosphogluconate dehydrogenase, domain 2; NAD(P)-binding domain; 3-hydroxyacyl-CoA dehydrogenase, NAD binding; 3-hydroxyacyl-CoA dehydrogenase, C-terminal; _x000D_
P40939	Fatty Acid Metabolism	"Trifunctional enzyme subunit alpha, mitochondrial"	HADHA	759	1.32	Up	0.00835	K	GO:0034440 lipid oxidation; GO:0046486 glycerolipid metabolic process; GO:1901700 response to oxygen-containing compound; GO:0044699 single-organism process; GO:0044255 cellular lipid metabolic process; GO:0050896 response to stimulus; GO:0044237 cellular metabolic process; GO:0006796 phosphate-containing compound metabolic process; GO:0071704 organic substance metabolic process; GO:0042493 respo…	GO:0016020 membrane; GO:0044421 extracellular region part; GO:0031090 organelle membrane; GO:0036125 fatty acid beta-oxidation multienzyme complex; GO:0005737 cytoplasm; GO:0032991 macromolecular complex; GO:0044424 intracellular part; GO:0005623 cell; GO:0044422 organelle part; GO:0043228 non-membrane-bounded organelle; GO:0005740 mitochondrial envelope; GO:0031974 membrane-enclosed lumen; GO:00…	GO:1901265 nucleoside phosphate binding; GO:0005515 protein binding; GO:0016835 carbon-oxygen lyase activity; GO:0016614 oxidoreductase activity, acting on CH-OH group of donors; GO:1901363 heterocyclic compound binding; GO:0097159 organic cyclic compound binding; GO:0016616 oxidoreductase activity, acting on the CH-OH group of donors, NAD or NADP as acceptor; GO:0016746 transferase activity, tra…	K07515	HADHA; enoyl-CoA hydratase / long-chain 3-hydroxyacyl-CoA dehydrogenase [EC:4.2.1.17 1.1.1.211]	hsa00280 Valine, leucine and isoleucine degradation - Homo sapiens (human); hsa00310 Lysine degradation - Homo sapiens (human); hsa00640 Propanoate metabolism - Homo sapiens (human); hsa01100 Metabolic pathways - Homo sapiens (human); hsa01212 Fatty acid metabolism - Homo sapiens (human); hsa01200 Carbon metabolism - Homo sapiens (human); hsa00062 Fatty acid elongation - Homo sapiens (human); hsa…	IPR008927; IPR029045; IPR013328; IPR016040; IPR006176; IPR006108;	6-phosphogluconate dehydrogenase C-terminal domain-like; ClpP/crotonase-like domain; 6-phosphogluconate dehydrogenase, domain 2; NAD(P)-binding domain; 3-hydroxyacyl-CoA dehydrogenase, NAD binding; 3-hydroxyacyl-CoA dehydrogenase, C-terminal; _x000D_
P40939	Fatty Acid Metabolism	"Trifunctional enzyme subunit alpha, mitochondrial"	HADHA	214	1.407	Up	0.00815	K	GO:0034440 lipid oxidation; GO:0046486 glycerolipid metabolic process; GO:1901700 response to oxygen-containing compound; GO:0044699 single-organism process; GO:0044255 cellular lipid metabolic process; GO:0050896 response to stimulus; GO:0044237 cellular metabolic process; GO:0006796 phosphate-containing compound metabolic process; GO:0071704 organic substance metabolic process; GO:0042493 respo…	GO:0016020 membrane; GO:0044421 extracellular region part; GO:0031090 organelle membrane; GO:0036125 fatty acid beta-oxidation multienzyme complex; GO:0005737 cytoplasm; GO:0032991 macromolecular complex; GO:0044424 intracellular part; GO:0005623 cell; GO:0044422 organelle part; GO:0043228 non-membrane-bounded organelle; GO:0005740 mitochondrial envelope; GO:0031974 membrane-enclosed lumen; GO:00…	GO:1901265 nucleoside phosphate binding; GO:0005515 protein binding; GO:0016835 carbon-oxygen lyase activity; GO:0016614 oxidoreductase activity, acting on CH-OH group of donors; GO:1901363 heterocyclic compound binding; GO:0097159 organic cyclic compound binding; GO:0016616 oxidoreductase activity, acting on the CH-OH group of donors, NAD or NADP as acceptor; GO:0016746 transferase activity, tra…	K07515	HADHA; enoyl-CoA hydratase / long-chain 3-hydroxyacyl-CoA dehydrogenase [EC:4.2.1.17 1.1.1.211]	hsa00280 Valine, leucine and isoleucine degradation - Homo sapiens (human); hsa00310 Lysine degradation - Homo sapiens (human); hsa00640 Propanoate metabolism - Homo sapiens (human); hsa01100 Metabolic pathways - Homo sapiens (human); hsa01212 Fatty acid metabolism - Homo sapiens (human); hsa01200 Carbon metabolism - Homo sapiens (human); hsa00062 Fatty acid elongation - Homo sapiens (human); hsa…	IPR008927; IPR029045; IPR013328; IPR016040; IPR006176; IPR006108;	6-phosphogluconate dehydrogenase C-terminal domain-like; ClpP/crotonase-like domain; 6-phosphogluconate dehydrogenase, domain 2; NAD(P)-binding domain; 3-hydroxyacyl-CoA dehydrogenase, NAD binding; 3-hydroxyacyl-CoA dehydrogenase, C-terminal; _x000D_
P40939	Fatty Acid Metabolism	"Trifunctional enzyme subunit alpha, mitochondrial"	HADHA	742	4.281	Up	0.00512	K	GO:0034440 lipid oxidation; GO:0046486 glycerolipid metabolic process; GO:1901700 response to oxygen-containing compound; GO:0044699 single-organism process; GO:0044255 cellular lipid metabolic process; GO:0050896 response to stimulus; GO:0044237 cellular metabolic process; GO:0006796 phosphate-containing compound metabolic process; GO:0071704 organic substance metabolic process; GO:0042493 respo…	GO:0016020 membrane; GO:0044421 extracellular region part; GO:0031090 organelle membrane; GO:0036125 fatty acid beta-oxidation multienzyme complex; GO:0005737 cytoplasm; GO:0032991 macromolecular complex; GO:0044424 intracellular part; GO:0005623 cell; GO:0044422 organelle part; GO:0043228 non-membrane-bounded organelle; GO:0005740 mitochondrial envelope; GO:0031974 membrane-enclosed lumen; GO:00…	GO:1901265 nucleoside phosphate binding; GO:0005515 protein binding; GO:0016835 carbon-oxygen lyase activity; GO:0016614 oxidoreductase activity, acting on CH-OH group of donors; GO:1901363 heterocyclic compound binding; GO:0097159 organic cyclic compound binding; GO:0016616 oxidoreductase activity, acting on the CH-OH group of donors, NAD or NADP as acceptor; GO:0016746 transferase activity, tra…	K07515	HADHA; enoyl-CoA hydratase / long-chain 3-hydroxyacyl-CoA dehydrogenase [EC:4.2.1.17 1.1.1.211]	hsa00280 Valine, leucine and isoleucine degradation - Homo sapiens (human); hsa00310 Lysine degradation - Homo sapiens (human); hsa00640 Propanoate metabolism - Homo sapiens (human); hsa01100 Metabolic pathways - Homo sapiens (human); hsa01212 Fatty acid metabolism - Homo sapiens (human); hsa01200 Carbon metabolism - Homo sapiens (human); hsa00062 Fatty acid elongation - Homo sapiens (human); hsa…	IPR008927; IPR029045; IPR013328; IPR016040; IPR006176; IPR006108;	6-phosphogluconate dehydrogenase C-terminal domain-like; ClpP/crotonase-like domain; 6-phosphogluconate dehydrogenase, domain 2; NAD(P)-binding domain; 3-hydroxyacyl-CoA dehydrogenase, NAD binding; 3-hydroxyacyl-CoA dehydrogenase, C-terminal; _x000D_
P40939	Fatty Acid Metabolism	"Trifunctional enzyme subunit alpha, mitochondrial"	HADHA	326	1.931	Up	0.0147	K	GO:0034440 lipid oxidation; GO:0046486 glycerolipid metabolic process; GO:1901700 response to oxygen-containing compound; GO:0044699 single-organism process; GO:0044255 cellular lipid metabolic process; GO:0050896 response to stimulus; GO:0044237 cellular metabolic process; GO:0006796 phosphate-containing compound metabolic process; GO:0071704 organic substance metabolic process; GO:0042493 respo…	GO:0016020 membrane; GO:0044421 extracellular region part; GO:0031090 organelle membrane; GO:0036125 fatty acid beta-oxidation multienzyme complex; GO:0005737 cytoplasm; GO:0032991 macromolecular complex; GO:0044424 intracellular part; GO:0005623 cell; GO:0044422 organelle part; GO:0043228 non-membrane-bounded organelle; GO:0005740 mitochondrial envelope; GO:0031974 membrane-enclosed lumen; GO:00…	GO:1901265 nucleoside phosphate binding; GO:0005515 protein binding; GO:0016835 carbon-oxygen lyase activity; GO:0016614 oxidoreductase activity, acting on CH-OH group of donors; GO:1901363 heterocyclic compound binding; GO:0097159 organic cyclic compound binding; GO:0016616 oxidoreductase activity, acting on the CH-OH group of donors, NAD or NADP as acceptor; GO:0016746 transferase activity, tra…	K07515	HADHA; enoyl-CoA hydratase / long-chain 3-hydroxyacyl-CoA dehydrogenase [EC:4.2.1.17 1.1.1.211]	hsa00280 Valine, leucine and isoleucine degradation - Homo sapiens (human); hsa00310 Lysine degradation - Homo sapiens (human); hsa00640 Propanoate metabolism - Homo sapiens (human); hsa01100 Metabolic pathways - Homo sapiens (human); hsa01212 Fatty acid metabolism - Homo sapiens (human); hsa01200 Carbon metabolism - Homo sapiens (human); hsa00062 Fatty acid elongation - Homo sapiens (human); hsa…	IPR008927; IPR029045; IPR013328; IPR016040; IPR006176; IPR006108;	6-phosphogluconate dehydrogenase C-terminal domain-like; ClpP/crotonase-like domain; 6-phosphogluconate dehydrogenase, domain 2; NAD(P)-binding domain; 3-hydroxyacyl-CoA dehydrogenase, NAD binding; 3-hydroxyacyl-CoA dehydrogenase, C-terminal; _x000D_
P40939	Fatty Acid Metabolism	"Trifunctional enzyme subunit alpha, mitochondrial"	HADHA	540	1.551	Up	0.0152	K	GO:0034440 lipid oxidation; GO:0046486 glycerolipid metabolic process; GO:1901700 response to oxygen-containing compound; GO:0044699 single-organism process; GO:0044255 cellular lipid metabolic process; GO:0050896 response to stimulus; GO:0044237 cellular metabolic process; GO:0006796 phosphate-containing compound metabolic process; GO:0071704 organic substance metabolic process; GO:0042493 respo…	GO:0016020 membrane; GO:0044421 extracellular region part; GO:0031090 organelle membrane; GO:0036125 fatty acid beta-oxidation multienzyme complex; GO:0005737 cytoplasm; GO:0032991 macromolecular complex; GO:0044424 intracellular part; GO:0005623 cell; GO:0044422 organelle part; GO:0043228 non-membrane-bounded organelle; GO:0005740 mitochondrial envelope; GO:0031974 membrane-enclosed lumen; GO:00…	GO:1901265 nucleoside phosphate binding; GO:0005515 protein binding; GO:0016835 carbon-oxygen lyase activity; GO:0016614 oxidoreductase activity, acting on CH-OH group of donors; GO:1901363 heterocyclic compound binding; GO:0097159 organic cyclic compound binding; GO:0016616 oxidoreductase activity, acting on the CH-OH group of donors, NAD or NADP as acceptor; GO:0016746 transferase activity, tra…	K07515	HADHA; enoyl-CoA hydratase / long-chain 3-hydroxyacyl-CoA dehydrogenase [EC:4.2.1.17 1.1.1.211]	hsa00280 Valine, leucine and isoleucine degradation - Homo sapiens (human); hsa00310 Lysine degradation - Homo sapiens (human); hsa00640 Propanoate metabolism - Homo sapiens (human); hsa01100 Metabolic pathways - Homo sapiens (human); hsa01212 Fatty acid metabolism - Homo sapiens (human); hsa01200 Carbon metabolism - Homo sapiens (human); hsa00062 Fatty acid elongation - Homo sapiens (human); hsa…	IPR008927; IPR029045; IPR013328; IPR016040; IPR006176; IPR006108;	6-phosphogluconate dehydrogenase C-terminal domain-like; ClpP/crotonase-like domain; 6-phosphogluconate dehydrogenase, domain 2; NAD(P)-binding domain; 3-hydroxyacyl-CoA dehydrogenase, NAD binding; 3-hydroxyacyl-CoA dehydrogenase, C-terminal; _x000D_
P40939	Fatty Acid Metabolism	"Trifunctional enzyme subunit alpha, mitochondrial"	HADHA	569	1.483	Up	0.049	K	GO:0034440 lipid oxidation; GO:0046486 glycerolipid metabolic process; GO:1901700 response to oxygen-containing compound; GO:0044699 single-organism process; GO:0044255 cellular lipid metabolic process; GO:0050896 response to stimulus; GO:0044237 cellular metabolic process; GO:0006796 phosphate-containing compound metabolic process; GO:0071704 organic substance metabolic process; GO:0042493 respo…	GO:0016020 membrane; GO:0044421 extracellular region part; GO:0031090 organelle membrane; GO:0036125 fatty acid beta-oxidation multienzyme complex; GO:0005737 cytoplasm; GO:0032991 macromolecular complex; GO:0044424 intracellular part; GO:0005623 cell; GO:0044422 organelle part; GO:0043228 non-membrane-bounded organelle; GO:0005740 mitochondrial envelope; GO:0031974 membrane-enclosed lumen; GO:00…	GO:1901265 nucleoside phosphate binding; GO:0005515 protein binding; GO:0016835 carbon-oxygen lyase activity; GO:0016614 oxidoreductase activity, acting on CH-OH group of donors; GO:1901363 heterocyclic compound binding; GO:0097159 organic cyclic compound binding; GO:0016616 oxidoreductase activity, acting on the CH-OH group of donors, NAD or NADP as acceptor; GO:0016746 transferase activity, tra…	K07515	HADHA; enoyl-CoA hydratase / long-chain 3-hydroxyacyl-CoA dehydrogenase [EC:4.2.1.17 1.1.1.211]	hsa00280 Valine, leucine and isoleucine degradation - Homo sapiens (human); hsa00310 Lysine degradation - Homo sapiens (human); hsa00640 Propanoate metabolism - Homo sapiens (human); hsa01100 Metabolic pathways - Homo sapiens (human); hsa01212 Fatty acid metabolism - Homo sapiens (human); hsa01200 Carbon metabolism - Homo sapiens (human); hsa00062 Fatty acid elongation - Homo sapiens (human); hsa…	IPR008927; IPR029045; IPR013328; IPR016040; IPR006176; IPR006108;	6-phosphogluconate dehydrogenase C-terminal domain-like; ClpP/crotonase-like domain; 6-phosphogluconate dehydrogenase, domain 2; NAD(P)-binding domain; 3-hydroxyacyl-CoA dehydrogenase, NAD binding; 3-hydroxyacyl-CoA dehydrogenase, C-terminal; _x000D_
P40939	Fatty Acid Metabolism	"Trifunctional enzyme subunit alpha, mitochondrial"	HADHA	60	1.572	Up	0.00232	K	GO:0034440 lipid oxidation; GO:0046486 glycerolipid metabolic process; GO:1901700 response to oxygen-containing compound; GO:0044699 single-organism process; GO:0044255 cellular lipid metabolic process; GO:0050896 response to stimulus; GO:0044237 cellular metabolic process; GO:0006796 phosphate-containing compound metabolic process; GO:0071704 organic substance metabolic process; GO:0042493 respo…	GO:0016020 membrane; GO:0044421 extracellular region part; GO:0031090 organelle membrane; GO:0036125 fatty acid beta-oxidation multienzyme complex; GO:0005737 cytoplasm; GO:0032991 macromolecular complex; GO:0044424 intracellular part; GO:0005623 cell; GO:0044422 organelle part; GO:0043228 non-membrane-bounded organelle; GO:0005740 mitochondrial envelope; GO:0031974 membrane-enclosed lumen; GO:00…	GO:1901265 nucleoside phosphate binding; GO:0005515 protein binding; GO:0016835 carbon-oxygen lyase activity; GO:0016614 oxidoreductase activity, acting on CH-OH group of donors; GO:1901363 heterocyclic compound binding; GO:0097159 organic cyclic compound binding; GO:0016616 oxidoreductase activity, acting on the CH-OH group of donors, NAD or NADP as acceptor; GO:0016746 transferase activity, tra…	K07515	HADHA; enoyl-CoA hydratase / long-chain 3-hydroxyacyl-CoA dehydrogenase [EC:4.2.1.17 1.1.1.211]	hsa00280 Valine, leucine and isoleucine degradation - Homo sapiens (human); hsa00310 Lysine degradation - Homo sapiens (human); hsa00640 Propanoate metabolism - Homo sapiens (human); hsa01100 Metabolic pathways - Homo sapiens (human); hsa01212 Fatty acid metabolism - Homo sapiens (human); hsa01200 Carbon metabolism - Homo sapiens (human); hsa00062 Fatty acid elongation - Homo sapiens (human); hsa…	IPR008927; IPR029045; IPR013328; IPR016040; IPR006176; IPR006108;	6-phosphogluconate dehydrogenase C-terminal domain-like; ClpP/crotonase-like domain; 6-phosphogluconate dehydrogenase, domain 2; NAD(P)-binding domain; 3-hydroxyacyl-CoA dehydrogenase, NAD binding; 3-hydroxyacyl-CoA dehydrogenase, C-terminal; _x000D_
P42765	Fatty Acid Metabolism	"3-ketoacyl-CoA thiolase, mitochondrial"	ACAA2	234	1.883	Up	0.0262	K	GO:0010941 regulation of cell death; GO:0065008 regulation of biological quality; GO:0009968 negative regulation of signal transduction; GO:0006066 alcohol metabolic process; GO:0051129 negative regulation of cellular component organization; GO:0023051 regulation of signaling; GO:0006839 mitochondrial transport; GO:0044699 single-organism process; GO:0009058 biosynthetic process; GO:0044255 cellu…	GO:0016020 membrane; GO:0044421 extracellular region part; GO:0031090 organelle membrane; GO:0031982 vesicle; GO:0005737 cytoplasm; GO:0044424 intracellular part; GO:0005623 cell; GO:0044422 organelle part; GO:0005740 mitochondrial envelope; GO:0070062 extracellular exosome; GO:0031974 membrane-enclosed lumen; GO:0070013 intracellular organelle lumen; GO:0044464 cell part; GO:0005622 intracellula…	GO:0097159 organic cyclic compound binding; GO:1901363 heterocyclic compound binding; GO:0003723 RNA binding; GO:0016746 transferase activity, transferring acyl groups; GO:0003824 catalytic activity; GO:0005488 binding; GO:0003676 nucleic acid binding; GO:0003988 acetyl-CoA C-acyltransferase activity; GO:0005515 protein binding; GO:0016408 C-acyltransferase activity; GO:0016747 transferase activi…	K07508	ACAA2; acetyl-CoA acyltransferase 2 [EC:2.3.1.16]	hsa00280 Valine, leucine and isoleucine degradation - Homo sapiens (human); hsa00071 Fatty acid degradation - Homo sapiens (human); hsa01100 Metabolic pathways - Homo sapiens (human); hsa01212 Fatty acid metabolism - Homo sapiens (human); hsa00062 Fatty acid elongation - Homo sapiens (human);	IPR016039; IPR020616; IPR020617;	Thiolase-like; Thiolase, N-terminal; Thiolase, C-terminal; _x000D_
P42765	Fatty Acid Metabolism	"3-ketoacyl-CoA thiolase, mitochondrial"	ACAA2	191	1.372	Up	0.0466	K	GO:0010941 regulation of cell death; GO:0065008 regulation of biological quality; GO:0009968 negative regulation of signal transduction; GO:0006066 alcohol metabolic process; GO:0051129 negative regulation of cellular component organization; GO:0023051 regulation of signaling; GO:0006839 mitochondrial transport; GO:0044699 single-organism process; GO:0009058 biosynthetic process; GO:0044255 cellu…	GO:0016020 membrane; GO:0044421 extracellular region part; GO:0031090 organelle membrane; GO:0031982 vesicle; GO:0005737 cytoplasm; GO:0044424 intracellular part; GO:0005623 cell; GO:0044422 organelle part; GO:0005740 mitochondrial envelope; GO:0070062 extracellular exosome; GO:0031974 membrane-enclosed lumen; GO:0070013 intracellular organelle lumen; GO:0044464 cell part; GO:0005622 intracellula…	GO:0097159 organic cyclic compound binding; GO:1901363 heterocyclic compound binding; GO:0003723 RNA binding; GO:0016746 transferase activity, transferring acyl groups; GO:0003824 catalytic activity; GO:0005488 binding; GO:0003676 nucleic acid binding; GO:0003988 acetyl-CoA C-acyltransferase activity; GO:0005515 protein binding; GO:0016408 C-acyltransferase activity; GO:0016747 transferase activi…	K07508	ACAA2; acetyl-CoA acyltransferase 2 [EC:2.3.1.16]	hsa00280 Valine, leucine and isoleucine degradation - Homo sapiens (human); hsa00071 Fatty acid degradation - Homo sapiens (human); hsa01100 Metabolic pathways - Homo sapiens (human); hsa01212 Fatty acid metabolism - Homo sapiens (human); hsa00062 Fatty acid elongation - Homo sapiens (human);	IPR016039; IPR020616; IPR020617;	Thiolase-like; Thiolase, N-terminal; Thiolase, C-terminal; _x000D_
P43155	Fatty Acid Metabolism	Carnitine O-acetyltransferase	CRAT	268	1.481	Up	0.0165	K	GO:0034440 lipid oxidation; GO:0033540 fatty acid beta-oxidation using acyl-CoA oxidase; GO:0097164 ammonium ion metabolic process; GO:0044699 single-organism process; GO:0044255 cellular lipid metabolic process; GO:0044237 cellular metabolic process; GO:0051234 establishment of localization; GO:0071704 organic substance metabolic process; GO:0008152 metabolic process; GO:0030258 lipid modificati…	GO:0043229 intracellular organelle; GO:0016020 membrane; GO:0005783 endoplasmic reticulum; GO:0044429 mitochondrial part; GO:0044439 peroxisomal part; GO:0031090 organelle membrane; GO:0005777 peroxisome; GO:0031967 organelle envelope; GO:0044446 intracellular organelle part; GO:0005737 cytoplasm; GO:0044438 microbody part; GO:0012505 endomembrane system; GO:0044424 intracellular part; GO:0005623…	GO:0016746 transferase activity, transferring acyl groups; GO:0016406 carnitine O-acyltransferase activity; GO:0005102 receptor binding; GO:0003824 catalytic activity; GO:0005488 binding; GO:0005515 protein binding; GO:0016413 O-acetyltransferase activity; GO:0004092 carnitine O-acetyltransferase activity; GO:0016747 transferase activity, transferring acyl groups other than amino-acyl groups; GO:…	K00624	E2.3.1.7; carnitine O-acetyltransferase [EC:2.3.1.7]	hsa04146 Peroxisome - Homo sapiens (human);
P43155	Fatty Acid Metabolism	Carnitine O-acetyltransferase	CRAT	609	1.357	Up	0.0199	K	GO:0034440 lipid oxidation; GO:0033540 fatty acid beta-oxidation using acyl-CoA oxidase; GO:0097164 ammonium ion metabolic process; GO:0044699 single-organism process; GO:0044255 cellular lipid metabolic process; GO:0044237 cellular metabolic process; GO:0051234 establishment of localization; GO:0071704 organic substance metabolic process; GO:0008152 metabolic process; GO:0030258 lipid modificati…	GO:0043229 intracellular organelle; GO:0016020 membrane; GO:0005783 endoplasmic reticulum; GO:0044429 mitochondrial part; GO:0044439 peroxisomal part; GO:0031090 organelle membrane; GO:0005777 peroxisome; GO:0031967 organelle envelope; GO:0044446 intracellular organelle part; GO:0005737 cytoplasm; GO:0044438 microbody part; GO:0012505 endomembrane system; GO:0044424 intracellular part; GO:0005623…	GO:0016746 transferase activity, transferring acyl groups; GO:0016406 carnitine O-acyltransferase activity; GO:0005102 receptor binding; GO:0003824 catalytic activity; GO:0005488 binding; GO:0005515 protein binding; GO:0016413 O-acetyltransferase activity; GO:0004092 carnitine O-acetyltransferase activity; GO:0016747 transferase activity, transferring acyl groups other than amino-acyl groups; GO:…	K00624	E2.3.1.7; carnitine O-acetyltransferase [EC:2.3.1.7]	hsa04146 Peroxisome - Homo sapiens (human);
P49327	Fatty Acid Metabolism	Fatty acid synthase	FASN	2391	0.751	Down	0.00274	K	GO:0051188 cofactor biosynthetic process; GO:0001649 osteoblast differentiation; GO:0048732 gland development; GO:0016053 organic acid biosynthetic process; GO:0035337 fatty-acyl-CoA metabolic process; GO:0048869 cellular developmental process; GO:0044699 single-organism process; GO:0044255 cellular lipid metabolic process; GO:0009058 biosynthetic process; GO:0071345 cellular response to cytokine…	GO:0097708 intracellular vesicle; GO:0043229 intracellular organelle; GO:0016020 membrane; GO:0044421 extracellular region part; GO:0031410 cytoplasmic vesicle; GO:0071944 cell periphery; GO:0042470 melanosome; GO:0031982 vesicle; GO:0005737 cytoplasm; GO:0012505 endomembrane system; GO:0044424 intracellular part; GO:0005829 cytosol; GO:0005623 cell; GO:0005576 extracellular region; GO:0005739 mi…	GO:0016417 S-acyltransferase activity; GO:1901265 nucleoside phosphate binding; GO:0004319 enoyl-[acyl-carrier-protein] reductase (NADPH, B-specific) activity; GO:0016628 oxidoreductase activity, acting on the CH-CH group of donors, NAD or NADP as acceptor; GO:0046983 protein dimerization activity; GO:0070402 NADPH binding; GO:0005515 protein binding; GO:0016787 hydrolase activity; GO:0047117 eno…	K00665	FASN; fatty acid synthase, animal type [EC:2.3.1.85]	hsa00061 Fatty acid biosynthesis - Homo sapiens (human); hsa01100 Metabolic pathways - Homo sapiens (human); hsa01212 Fatty acid metabolism - Homo sapiens (human); hsa04910 Insulin signaling pathway - Homo sapiens (human); hsa04152 AMPK signaling pathway - Homo sapiens (human);	IPR016035; IPR020807; IPR013149; IPR020841; IPR011032; IPR020843; IPR013217; IPR013968; IPR016036; IPR032821; IPR029058; IPR014031; IPR029063; IPR014043; IPR014030; IPR020801; IPR016039; IPR020806; IPR023102; IPR001031; IPR009081; IPR016040; IPR001227;	Acyl transferase/acyl hydrolase/lysophospholipase; Polyketide synthase, dehydratase domain; Alcohol dehydrogenase, C-terminal; Polyketide synthase, beta-ketoacyl synthase domain; GroES-like; Polyketide synthase, enoylreductase domain; Methyltransferase type 12; Polyketide synthase, ketoreductase domain; Malonyl-CoA ACP transacylase, ACP-binding; Ketoacyl-synthetase, C-terminal extension; Alpha/Be…
P49720	Fatty Acid Metabolism	Proteasome subunit beta type-3	PSMB3	77	0.739	Down	0.0288	K	GO:0044700 single organism signaling; GO:0065008 regulation of biological quality; GO:0032270 positive regulation of cellular protein metabolic process; GO:0002220 innate immune response activating cell surface receptor signaling pathway; GO:0007166 cell surface receptor signaling pathway; GO:0010608 posttranscriptional regulation of gene expression; GO:0051443 positive regulation of ubiquitin-pr…	GO:0044421 extracellular region part; GO:0031982 vesicle; GO:0005737 cytoplasm; GO:0032991 macromolecular complex; GO:0044424 intracellular part; GO:0005623 cell; GO:0019774 proteasome core complex, beta-subunit complex; GO:0044422 organelle part; GO:1905369 endopeptidase complex; GO:0031974 membrane-enclosed lumen; GO:0070062 extracellular exosome; GO:0005654 nucleoplasm; GO:1902494 catalytic co…	GO:0004175 endopeptidase activity; GO:0004298 threonine-type endopeptidase activity; GO:0008233 peptidase activity; GO:0070003 threonine-type peptidase activity; GO:0003824 catalytic activity; GO:0005488 binding; GO:0070011 peptidase activity, acting on L-amino acid peptides; GO:0016787 hydrolase activity; GO:0005515 protein binding;	K02735	PSMB3; 20S proteasome subunit beta 3 [EC:3.4.25.1]	hsa03050 Proteasome - Homo sapiens (human);	IPR029055;	Nucleophile aminohydrolases, N-terminal; _x000D_
P49748	Fatty Acid Metabolism	"Very long-chain specific acyl-CoA dehydrogenase, mitochondrial"	ACADVL	276	1.459	Up	0.00876	K	GO:0044700 single organism signaling; GO:0065008 regulation of biological quality; GO:0048869 cellular developmental process; GO:0044699 single-organism process; GO:0044255 cellular lipid metabolic process; GO:0019216 regulation of lipid metabolic process; GO:0044237 cellular metabolic process; GO:0030968 endoplasmic reticulum unfolded protein response; GO:0048871 multicellular organismal homeost…	GO:0016020 membrane; GO:0031090 organelle membrane; GO:0005737 cytoplasm; GO:0044424 intracellular part; GO:0005623 cell; GO:0044422 organelle part; GO:0043228 non-membrane-bounded organelle; GO:0005740 mitochondrial envelope; GO:0031974 membrane-enclosed lumen; GO:0070013 intracellular organelle lumen; GO:0044464 cell part; GO:0005622 intracellular; GO:0019866 organelle inner membrane; GO:004322…	GO:1901265 nucleoside phosphate binding; GO:0050660 flavin adenine dinucleotide binding; GO:0043167 ion binding; GO:0000166 nucleotide binding; GO:0048037 cofactor binding; GO:0016491 oxidoreductase activity; GO:1901363 heterocyclic compound binding; GO:0097159 organic cyclic compound binding; GO:0016627 oxidoreductase activity, acting on the CH-CH group of donors; GO:0003824 catalytic activity; …	K09479	ACADVL; very long chain acyl-CoA dehydrogenase [EC:1.3.8.9]	hsa00071 Fatty acid degradation - Homo sapiens (human); hsa01100 Metabolic pathways - Homo sapiens (human); hsa01212 Fatty acid metabolism - Homo sapiens (human);	IPR013786; IPR009100; IPR006091; IPR009075;	Acyl-CoA dehydrogenase/oxidase, N-terminal; Acyl-CoA dehydrogenase/oxidase, N-terminal and middle domain; Acyl-CoA oxidase/dehydrogenase, central domain; Acyl-CoA dehydrogenase/oxidase C-terminal; _x000D_
P49748	Fatty Acid Metabolism	"Very long-chain specific acyl-CoA dehydrogenase, mitochondrial"	ACADVL	239	1.534	Up	0.0102	K	GO:0044700 single organism signaling; GO:0065008 regulation of biological quality; GO:0048869 cellular developmental process; GO:0044699 single-organism process; GO:0044255 cellular lipid metabolic process; GO:0019216 regulation of lipid metabolic process; GO:0044237 cellular metabolic process; GO:0030968 endoplasmic reticulum unfolded protein response; GO:0048871 multicellular organismal homeost…	GO:0016020 membrane; GO:0031090 organelle membrane; GO:0005737 cytoplasm; GO:0044424 intracellular part; GO:0005623 cell; GO:0044422 organelle part; GO:0043228 non-membrane-bounded organelle; GO:0005740 mitochondrial envelope; GO:0031974 membrane-enclosed lumen; GO:0070013 intracellular organelle lumen; GO:0044464 cell part; GO:0005622 intracellular; GO:0019866 organelle inner membrane; GO:004322…	GO:1901265 nucleoside phosphate binding; GO:0050660 flavin adenine dinucleotide binding; GO:0043167 ion binding; GO:0000166 nucleotide binding; GO:0048037 cofactor binding; GO:0016491 oxidoreductase activity; GO:1901363 heterocyclic compound binding; GO:0097159 organic cyclic compound binding; GO:0016627 oxidoreductase activity, acting on the CH-CH group of donors; GO:0003824 catalytic activity; …	K09479	ACADVL; very long chain acyl-CoA dehydrogenase [EC:1.3.8.9]	hsa00071 Fatty acid degradation - Homo sapiens (human); hsa01100 Metabolic pathways - Homo sapiens (human); hsa01212 Fatty acid metabolism - Homo sapiens (human);	IPR013786; IPR009100; IPR006091; IPR009075;	Acyl-CoA dehydrogenase/oxidase, N-terminal; Acyl-CoA dehydrogenase/oxidase, N-terminal and middle domain; Acyl-CoA oxidase/dehydrogenase, central domain; Acyl-CoA dehydrogenase/oxidase C-terminal; _x000D_
P52758	Fatty Acid Metabolism	2-iminobutanoate/2-iminopropanoate deaminase	RIDA	60	1.58	Up	0.0346	K	GO:0010608 posttranscriptional regulation of gene expression; GO:0007420 brain development; GO:0030323 respiratory tube development; GO:0006449 regulation of translational termination; GO:0044699 single-organism process; GO:0044237 cellular metabolic process; GO:0008285 negative regulation of cell proliferation; GO:0008152 metabolic process; GO:0050678 regulation of epithelial cell proliferation;…	GO:0043229 intracellular organelle; GO:0044421 extracellular region part; GO:0005777 peroxisome; GO:0031982 vesicle; GO:0005737 cytoplasm; GO:0044424 intracellular part; GO:0005829 cytosol; GO:0005623 cell; GO:0005576 extracellular region; GO:0005739 mitochondrion; GO:0043231 intracellular membrane-bounded organelle; GO:0043226 organelle; GO:0070062 extracellular exosome; GO:0005634 nucleus; GO:0…	GO:0036041 long-chain fatty acid binding; GO:0046983 protein dimerization activity; GO:0004521 endoribonuclease activity; GO:0005515 protein binding; GO:0016787 hydrolase activity; GO:1904012 platinum binding; GO:1901363 heterocyclic compound binding; GO:0097159 organic cyclic compound binding; GO:0042802 identical protein binding; GO:0031406 carboxylic acid binding; GO:0003824 catalytic activity…				IPR013813;	Endoribonuclease L-PSP/chorismate mutase-like; _x000D_
P52758	Fatty Acid Metabolism	2-iminobutanoate/2-iminopropanoate deaminase	RIDA	101	1.587	Up	0.0318	K	GO:0010608 posttranscriptional regulation of gene expression; GO:0007420 brain development; GO:0030323 respiratory tube development; GO:0006449 regulation of translational termination; GO:0044699 single-organism process; GO:0044237 cellular metabolic process; GO:0008285 negative regulation of cell proliferation; GO:0008152 metabolic process; GO:0050678 regulation of epithelial cell proliferation;…	GO:0043229 intracellular organelle; GO:0044421 extracellular region part; GO:0005777 peroxisome; GO:0031982 vesicle; GO:0005737 cytoplasm; GO:0044424 intracellular part; GO:0005829 cytosol; GO:0005623 cell; GO:0005576 extracellular region; GO:0005739 mitochondrion; GO:0043231 intracellular membrane-bounded organelle; GO:0043226 organelle; GO:0070062 extracellular exosome; GO:0005634 nucleus; GO:0…	GO:0036041 long-chain fatty acid binding; GO:0046983 protein dimerization activity; GO:0004521 endoribonuclease activity; GO:0005515 protein binding; GO:0016787 hydrolase activity; GO:1904012 platinum binding; GO:1901363 heterocyclic compound binding; GO:0097159 organic cyclic compound binding; GO:0042802 identical protein binding; GO:0031406 carboxylic acid binding; GO:0003824 catalytic activity…				IPR013813;	Endoribonuclease L-PSP/chorismate mutase-like; _x000D_
Q13011	Fatty Acid Metabolism	"Delta(3,5)-Delta(2,4)-dienoyl-CoA isomerase, mitochondrial"	ECH1	318	1.398	Up	0.018	K	GO:0034440 lipid oxidation; GO:0044699 single-organism process; GO:0044255 cellular lipid metabolic process; GO:0044237 cellular metabolic process; GO:0071704 organic substance metabolic process; GO:0008152 metabolic process; GO:0030258 lipid modification; GO:0044248 cellular catabolic process; GO:0032787 monocarboxylic acid metabolic process; GO:0009987 cellular process; GO:0006629 lipid metabol…	GO:0043229 intracellular organelle; GO:0016020 membrane; GO:0044421 extracellular region part; GO:0005777 peroxisome; GO:0005737 cytoplasm; GO:0031982 vesicle; GO:0044424 intracellular part; GO:0005623 cell; GO:0005576 extracellular region; GO:0005739 mitochondrion; GO:0043226 organelle; GO:0070062 extracellular exosome; GO:0043231 intracellular membrane-bounded organelle; GO:0005622 intracellula…	GO:0005515 protein binding; GO:0016853 isomerase activity; GO:0005102 receptor binding; GO:0003824 catalytic activity; GO:0005488 binding;	K12663	ECH1; Delta3,5-Delta2,4-dienoyl-CoA isomerase [EC:5.3.3.21]	hsa04146 Peroxisome - Homo sapiens (human);	IPR029045; IPR014748;	ClpP/crotonase-like domain; Crontonase, C-terminal; _x000D_
Q16698	Fatty Acid Metabolism	"2,4-dienoyl-CoA reductase, mitochondrial"	DECR1	244	1.444	Up	0.045	K	GO:0044085 cellular component biogenesis; GO:0034440 lipid oxidation; GO:0016043 cellular component organization; GO:0051260 protein homooligomerization; GO:0044699 single-organism process; GO:0044255 cellular lipid metabolic process; GO:0044237 cellular metabolic process; GO:0071704 organic substance metabolic process; GO:0051259 protein oligomerization; GO:0051289 protein homotetramerization; G…	GO:0005759 mitochondrial matrix; GO:0043229 intracellular organelle; GO:0044421 extracellular region part; GO:0044429 mitochondrial part; GO:0005737 cytoplasm; GO:0044446 intracellular organelle part; GO:0031982 vesicle; GO:0031981 nuclear lumen; GO:0044424 intracellular part; GO:0005829 cytosol; GO:0005623 cell; GO:0005576 extracellular region; GO:0044422 organelle part; GO:0005739 mitochondrion…	GO:0016651 oxidoreductase activity, acting on NAD(P)H; GO:1901265 nucleoside phosphate binding; GO:0016628 oxidoreductase activity, acting on the CH-CH group of donors, NAD or NADP as acceptor; GO:0008670 2,4-dienoyl-CoA reductase (NADPH) activity; GO:0070402 NADPH binding; GO:0043167 ion binding; GO:0000166 nucleotide binding; GO:0048037 cofactor binding; GO:0016491 oxidoreductase activity; GO:0…	K13236			IPR016040;	NAD(P)-binding domain; _x000D_
Q86TX2	Fatty Acid Metabolism	Acyl-coenzyme A thioesterase 1	ACOT1	42	1.414	Up	0.00872	K	GO:0051188 cofactor biosynthetic process; GO:0046949 fatty-acyl-CoA biosynthetic process; GO:0035337 fatty-acyl-CoA metabolic process; GO:0044699 single-organism process; GO:0009058 biosynthetic process; GO:0044255 cellular lipid metabolic process; GO:0044237 cellular metabolic process; GO:0035384 thioester biosynthetic process; GO:0044272 sulfur compound biosynthetic process; GO:0071704 organic …	GO:0044464 cell part; GO:0005622 intracellular; GO:0005737 cytoplasm; GO:0044424 intracellular part; GO:0005623 cell; GO:0005829 cytosol; GO:0044444 cytoplasmic part;	GO:0102991 myristoyl-CoA hydrolase activity; GO:0052689 carboxylic ester hydrolase activity; GO:0003824 catalytic activity; GO:0016788 hydrolase activity, acting on ester bonds; GO:0047617 acyl-CoA hydrolase activity; GO:0016787 hydrolase activity; GO:0016289 CoA hydrolase activity; GO:0016790 thiolester hydrolase activity; GO:0016290 palmitoyl-CoA hydrolase activity;	K01068	ACOT1_2_4; acyl-coenzyme A thioesterase 1/2/4 [EC:3.1.2.2]	hsa01040 Biosynthesis of unsaturated fatty acids - Homo sapiens (human); hsa04913 Ovarian steroidogenesis - Homo sapiens (human); hsa01100 Metabolic pathways - Homo sapiens (human); hsa00062 Fatty acid elongation - Homo sapiens (human);	IPR006862; IPR014940; IPR029058;	Acyl-CoA thioester hydrolase/bile acid-CoA amino acid N-acetyltransferase; BAAT/Acyl-CoA thioester hydrolase C-terminal; Alpha/Beta hydrolase fold; _x000D_
Q86TX2	Fatty Acid Metabolism	Acyl-coenzyme A thioesterase 1	ACOT1	349	1.375	Up	0.00207	K	GO:0051188 cofactor biosynthetic process; GO:0046949 fatty-acyl-CoA biosynthetic process; GO:0035337 fatty-acyl-CoA metabolic process; GO:0044699 single-organism process; GO:0009058 biosynthetic process; GO:0044255 cellular lipid metabolic process; GO:0044237 cellular metabolic process; GO:0035384 thioester biosynthetic process; GO:0044272 sulfur compound biosynthetic process; GO:0071704 organic …	GO:0044464 cell part; GO:0005622 intracellular; GO:0005737 cytoplasm; GO:0044424 intracellular part; GO:0005623 cell; GO:0005829 cytosol; GO:0044444 cytoplasmic part;	GO:0102991 myristoyl-CoA hydrolase activity; GO:0052689 carboxylic ester hydrolase activity; GO:0003824 catalytic activity; GO:0016788 hydrolase activity, acting on ester bonds; GO:0047617 acyl-CoA hydrolase activity; GO:0016787 hydrolase activity; GO:0016289 CoA hydrolase activity; GO:0016790 thiolester hydrolase activity; GO:0016290 palmitoyl-CoA hydrolase activity;	K01068	ACOT1_2_4; acyl-coenzyme A thioesterase 1/2/4 [EC:3.1.2.2]	hsa01040 Biosynthesis of unsaturated fatty acids - Homo sapiens (human); hsa04913 Ovarian steroidogenesis - Homo sapiens (human); hsa01100 Metabolic pathways - Homo sapiens (human); hsa00062 Fatty acid elongation - Homo sapiens (human);	IPR006862; IPR014940; IPR029058;	Acyl-CoA thioester hydrolase/bile acid-CoA amino acid N-acetyltransferase; BAAT/Acyl-CoA thioester hydrolase C-terminal; Alpha/Beta hydrolase fold; _x000D_
Q9BV79	Fatty Acid Metabolism	"Enoyl-[acyl-carrier-protein] reductase, mitochondrial"	MECR	267	1.65	Up	0.00965	K	GO:0044711 single-organism biosynthetic process; GO:0016053 organic acid biosynthetic process; GO:0055114 oxidation-reduction process; GO:0044281 small molecule metabolic process; GO:0044763 single-organism cellular process; GO:0044699 single-organism process; GO:0009058 biosynthetic process; GO:0044255 cellular lipid metabolic process; GO:0006631 fatty acid metabolic process; GO:0044238 primary …	GO:0043226 organelle; GO:0043231 intracellular membrane-bounded organelle; GO:0043229 intracellular organelle; GO:0005634 nucleus; GO:0044464 cell part; GO:0005622 intracellular; GO:0005737 cytoplasm; GO:0044424 intracellular part; GO:0043227 membrane-bounded organelle; GO:0005623 cell; GO:0005739 mitochondrion; GO:0044444 cytoplasmic part;	GO:0016627 oxidoreductase activity, acting on the CH-CH group of donors; GO:0019166 trans-2-enoyl-CoA reductase (NADPH) activity; GO:0016628 oxidoreductase activity, acting on the CH-CH group of donors, NAD or NADP as acceptor; GO:0003824 catalytic activity; GO:0016491 oxidoreductase activity;	K07512	MECR; mitochondrial trans-2-enoyl-CoA reductase [EC:1.3.1.38]	hsa01100 Metabolic pathways - Homo sapiens (human); hsa01212 Fatty acid metabolism - Homo sapiens (human); hsa00062 Fatty acid elongation - Homo sapiens (human);	IPR011032; IPR020843; IPR016040; IPR013154; IPR013149;	GroES-like; Polyketide synthase, enoylreductase domain; NAD(P)-binding domain; Alcohol dehydrogenase, N-terminal; Alcohol dehydrogenase, C-terminal; _x000D_
Q9NPJ3	Fatty Acid Metabolism	Acyl-coenzyme A thioesterase 13	ACOT13	37	1.567	Up	0.0413	K	GO:0051188 cofactor biosynthetic process; GO:0044085 cellular component biogenesis; GO:0016043 cellular component organization; GO:0046949 fatty-acyl-CoA biosynthetic process; GO:0051260 protein homooligomerization; GO:0035337 fatty-acyl-CoA metabolic process; GO:0009058 biosynthetic process; GO:0044237 cellular metabolic process; GO:0035384 thioester biosynthetic process; GO:0044272 sulfur compo…	GO:0043229 intracellular organelle; GO:0044421 extracellular region part; GO:0043232 intracellular non-membrane-bounded organelle; GO:0044430 cytoskeletal part; GO:0044446 intracellular organelle part; GO:0005737 cytoplasm; GO:0031982 vesicle; GO:0044424 intracellular part; GO:0005829 cytosol; GO:0005623 cell; GO:0005819 spindle; GO:0005576 extracellular region; GO:0005739 mitochondrion; GO:00444…	GO:0047617 acyl-CoA hydrolase activity; GO:0016787 hydrolase activity; GO:0016289 CoA hydrolase activity; GO:0016790 thiolester hydrolase activity; GO:0003824 catalytic activity; GO:0016788 hydrolase activity, acting on ester bonds;	K17362			IPR006683; IPR003736; IPR029069;	Thioesterase domain; Phenylacetic acid degradation-related domain; HotDog domain; _x000D_
O15382	Amino Acid Catabolism	"Branched-chain-amino-acid aminotransferase, mitochondrial"	BCAT2	321	1.445	Up	0.0355	K	GO:1901606 alpha-amino acid catabolic process; GO:0065008 regulation of biological quality; GO:0016053 organic acid biosynthetic process; GO:0009082 branched-chain amino acid biosynthetic process; GO:0009098 leucine biosynthetic process; GO:0044699 single-organism process; GO:0009058 biosynthetic process; GO:1901566 organonitrogen compound biosynthetic process; GO:0044237 cellular metabolic proce…	GO:0005759 mitochondrial matrix; GO:0043229 intracellular organelle; GO:0044429 mitochondrial part; GO:0005737 cytoplasm; GO:0044446 intracellular organelle part; GO:0044424 intracellular part; GO:0005623 cell; GO:0005739 mitochondrion; GO:0044422 organelle part; GO:0031974 membrane-enclosed lumen; GO:0043226 organelle; GO:0043231 intracellular membrane-bounded organelle; GO:0070013 intracellular…	GO:0052654 L-leucine transaminase activity; GO:0016769 transferase activity, transferring nitrogenous groups; GO:0003824 catalytic activity; GO:0052655 L-valine transaminase activity; GO:0004084 branched-chain-amino-acid transaminase activity; GO:0052656 L-isoleucine transaminase activity; GO:0008483 transaminase activity; GO:0016740 transferase activity;	K00826	E2.6.1.42; branched-chain amino acid aminotransferase [EC:2.6.1.42]	hsa01210 2-Oxocarboxylic acid metabolism - Homo sapiens (human); hsa00280 Valine, leucine and isoleucine degradation - Homo sapiens (human); hsa00290 Valine, leucine and isoleucine biosynthesis - Homo sapiens (human); hsa01100 Metabolic pathways - Homo sapiens (human); hsa00270 Cysteine and methionine metabolism - Homo sapiens (human); hsa00770 Pantothenate and CoA biosynthesis - Homo sapiens (hu…
O15382	Amino Acid Catabolism	"Branched-chain-amino-acid aminotransferase, mitochondrial"	BCAT2	44	1.489	Up	0.000221	K	GO:1901606 alpha-amino acid catabolic process; GO:0065008 regulation of biological quality; GO:0016053 organic acid biosynthetic process; GO:0009082 branched-chain amino acid biosynthetic process; GO:0009098 leucine biosynthetic process; GO:0044699 single-organism process; GO:0009058 biosynthetic process; GO:1901566 organonitrogen compound biosynthetic process; GO:0044237 cellular metabolic proce…	GO:0005759 mitochondrial matrix; GO:0043229 intracellular organelle; GO:0044429 mitochondrial part; GO:0005737 cytoplasm; GO:0044446 intracellular organelle part; GO:0044424 intracellular part; GO:0005623 cell; GO:0005739 mitochondrion; GO:0044422 organelle part; GO:0031974 membrane-enclosed lumen; GO:0043226 organelle; GO:0043231 intracellular membrane-bounded organelle; GO:0070013 intracellular…	GO:0052654 L-leucine transaminase activity; GO:0016769 transferase activity, transferring nitrogenous groups; GO:0003824 catalytic activity; GO:0052655 L-valine transaminase activity; GO:0004084 branched-chain-amino-acid transaminase activity; GO:0052656 L-isoleucine transaminase activity; GO:0008483 transaminase activity; GO:0016740 transferase activity;	K00826	E2.6.1.42; branched-chain amino acid aminotransferase [EC:2.6.1.42]	hsa01210 2-Oxocarboxylic acid metabolism - Homo sapiens (human); hsa00280 Valine, leucine and isoleucine degradation - Homo sapiens (human); hsa00290 Valine, leucine and isoleucine biosynthesis - Homo sapiens (human); hsa01100 Metabolic pathways - Homo sapiens (human); hsa00270 Cysteine and methionine metabolism - Homo sapiens (human); hsa00770 Pantothenate and CoA biosynthesis - Homo sapiens (hu…
P00505	Amino Acid Catabolism	"Aspartate aminotransferase, mitochondrial"	GOT2	90	1.399	Up	0.0474	K	GO:0019550 glutamate catabolic process to aspartate; GO:1901606 alpha-amino acid catabolic process; GO:0019319 hexose biosynthetic process; GO:0019470 4-hydroxyproline catabolic process; GO:0016053 organic acid biosynthetic process; GO:0044699 single-organism process; GO:0009058 biosynthetic process; GO:0044237 cellular metabolic process; GO:0051234 establishment of localization; GO:0006006 gluco…	GO:0016020 membrane; GO:0044421 extracellular region part; GO:0031090 organelle membrane; GO:0071944 cell periphery; GO:0005737 cytoplasm; GO:0031982 vesicle; GO:0043025 neuronal cell body; GO:0032991 macromolecular complex; GO:0044424 intracellular part; GO:0005623 cell; GO:0044422 organelle part; GO:0031974 membrane-enclosed lumen; GO:0005740 mitochondrial envelope; GO:0070062 extracellular exo…	GO:0003723 RNA binding; GO:0016769 transferase activity, transferring nitrogenous groups; GO:0016597 amino acid binding; GO:0046983 protein dimerization activity; GO:0043167 ion binding; GO:0043177 organic acid binding; GO:0005515 protein binding; GO:0048037 cofactor binding; GO:0030170 pyridoxal phosphate binding; GO:1901363 heterocyclic compound binding; GO:0097159 organic cyclic compound bindi…	K14455	GOT2; aspartate aminotransferase, mitochondrial [EC:2.6.1.1]	hsa01210 2-Oxocarboxylic acid metabolism - Homo sapiens (human); hsa01100 Metabolic pathways - Homo sapiens (human); hsa00270 Cysteine and methionine metabolism - Homo sapiens (human); hsa01200 Carbon metabolism - Homo sapiens (human); hsa00330 Arginine and proline metabolism - Homo sapiens (human); hsa00220 Arginine biosynthesis - Homo sapiens (human); hsa04975 Fat digestion and absorption - Hom…	IPR004839; IPR015424; IPR015421;	Aminotransferase, class I/classII; Pyridoxal phosphate-dependent transferase; Pyridoxal phosphate-dependent transferase, major region, subdomain 1; _x000D_
P00505	Amino Acid Catabolism	"Aspartate aminotransferase, mitochondrial"	GOT2	234	1.473	Up	0.0249	K	GO:0019550 glutamate catabolic process to aspartate; GO:1901606 alpha-amino acid catabolic process; GO:0019319 hexose biosynthetic process; GO:0019470 4-hydroxyproline catabolic process; GO:0016053 organic acid biosynthetic process; GO:0044699 single-organism process; GO:0009058 biosynthetic process; GO:0044237 cellular metabolic process; GO:0051234 establishment of localization; GO:0006006 gluco…	GO:0016020 membrane; GO:0044421 extracellular region part; GO:0031090 organelle membrane; GO:0071944 cell periphery; GO:0005737 cytoplasm; GO:0031982 vesicle; GO:0043025 neuronal cell body; GO:0032991 macromolecular complex; GO:0044424 intracellular part; GO:0005623 cell; GO:0044422 organelle part; GO:0031974 membrane-enclosed lumen; GO:0005740 mitochondrial envelope; GO:0070062 extracellular exo…	GO:0003723 RNA binding; GO:0016769 transferase activity, transferring nitrogenous groups; GO:0016597 amino acid binding; GO:0046983 protein dimerization activity; GO:0043167 ion binding; GO:0043177 organic acid binding; GO:0005515 protein binding; GO:0048037 cofactor binding; GO:0030170 pyridoxal phosphate binding; GO:1901363 heterocyclic compound binding; GO:0097159 organic cyclic compound bindi…	K14455	GOT2; aspartate aminotransferase, mitochondrial [EC:2.6.1.1]	hsa01210 2-Oxocarboxylic acid metabolism - Homo sapiens (human); hsa01100 Metabolic pathways - Homo sapiens (human); hsa00270 Cysteine and methionine metabolism - Homo sapiens (human); hsa01200 Carbon metabolism - Homo sapiens (human); hsa00330 Arginine and proline metabolism - Homo sapiens (human); hsa00220 Arginine biosynthesis - Homo sapiens (human); hsa04975 Fat digestion and absorption - Hom…	IPR004839; IPR015424; IPR015421;	Aminotransferase, class I/classII; Pyridoxal phosphate-dependent transferase; Pyridoxal phosphate-dependent transferase, major region, subdomain 1; _x000D_
P00505	Amino Acid Catabolism	"Aspartate aminotransferase, mitochondrial"	GOT2	159	1.303	Up	0.00566	K	GO:0019550 glutamate catabolic process to aspartate; GO:1901606 alpha-amino acid catabolic process; GO:0019319 hexose biosynthetic process; GO:0019470 4-hydroxyproline catabolic process; GO:0016053 organic acid biosynthetic process; GO:0044699 single-organism process; GO:0009058 biosynthetic process; GO:0044237 cellular metabolic process; GO:0051234 establishment of localization; GO:0006006 gluco…	GO:0016020 membrane; GO:0044421 extracellular region part; GO:0031090 organelle membrane; GO:0071944 cell periphery; GO:0005737 cytoplasm; GO:0031982 vesicle; GO:0043025 neuronal cell body; GO:0032991 macromolecular complex; GO:0044424 intracellular part; GO:0005623 cell; GO:0044422 organelle part; GO:0031974 membrane-enclosed lumen; GO:0005740 mitochondrial envelope; GO:0070062 extracellular exo…	GO:0003723 RNA binding; GO:0016769 transferase activity, transferring nitrogenous groups; GO:0016597 amino acid binding; GO:0046983 protein dimerization activity; GO:0043167 ion binding; GO:0043177 organic acid binding; GO:0005515 protein binding; GO:0048037 cofactor binding; GO:0030170 pyridoxal phosphate binding; GO:1901363 heterocyclic compound binding; GO:0097159 organic cyclic compound bindi…	K14455	GOT2; aspartate aminotransferase, mitochondrial [EC:2.6.1.1]	hsa01210 2-Oxocarboxylic acid metabolism - Homo sapiens (human); hsa01100 Metabolic pathways - Homo sapiens (human); hsa00270 Cysteine and methionine metabolism - Homo sapiens (human); hsa01200 Carbon metabolism - Homo sapiens (human); hsa00330 Arginine and proline metabolism - Homo sapiens (human); hsa00220 Arginine biosynthesis - Homo sapiens (human); hsa04975 Fat digestion and absorption - Hom…	IPR004839; IPR015424; IPR015421;	Aminotransferase, class I/classII; Pyridoxal phosphate-dependent transferase; Pyridoxal phosphate-dependent transferase, major region, subdomain 1; _x000D_
P00505	Amino Acid Catabolism	"Aspartate aminotransferase, mitochondrial"	GOT2	296	1.391	Up	0.0085	K	GO:0019550 glutamate catabolic process to aspartate; GO:1901606 alpha-amino acid catabolic process; GO:0019319 hexose biosynthetic process; GO:0019470 4-hydroxyproline catabolic process; GO:0016053 organic acid biosynthetic process; GO:0044699 single-organism process; GO:0009058 biosynthetic process; GO:0044237 cellular metabolic process; GO:0051234 establishment of localization; GO:0006006 gluco…	GO:0016020 membrane; GO:0044421 extracellular region part; GO:0031090 organelle membrane; GO:0071944 cell periphery; GO:0005737 cytoplasm; GO:0031982 vesicle; GO:0043025 neuronal cell body; GO:0032991 macromolecular complex; GO:0044424 intracellular part; GO:0005623 cell; GO:0044422 organelle part; GO:0031974 membrane-enclosed lumen; GO:0005740 mitochondrial envelope; GO:0070062 extracellular exo…	GO:0003723 RNA binding; GO:0016769 transferase activity, transferring nitrogenous groups; GO:0016597 amino acid binding; GO:0046983 protein dimerization activity; GO:0043167 ion binding; GO:0043177 organic acid binding; GO:0005515 protein binding; GO:0048037 cofactor binding; GO:0030170 pyridoxal phosphate binding; GO:1901363 heterocyclic compound binding; GO:0097159 organic cyclic compound bindi…	K14455	GOT2; aspartate aminotransferase, mitochondrial [EC:2.6.1.1]	hsa01210 2-Oxocarboxylic acid metabolism - Homo sapiens (human); hsa01100 Metabolic pathways - Homo sapiens (human); hsa00270 Cysteine and methionine metabolism - Homo sapiens (human); hsa01200 Carbon metabolism - Homo sapiens (human); hsa00330 Arginine and proline metabolism - Homo sapiens (human); hsa00220 Arginine biosynthesis - Homo sapiens (human); hsa04975 Fat digestion and absorption - Hom…	IPR004839; IPR015424; IPR015421;	Aminotransferase, class I/classII; Pyridoxal phosphate-dependent transferase; Pyridoxal phosphate-dependent transferase, major region, subdomain 1; _x000D_
P05165	Amino Acid Catabolism	"Propionyl-CoA carboxylase alpha chain, mitochondrial"	PCCA	553	1.507	Up	0.0126	K	GO:0006768 biotin metabolic process; GO:0044699 single-organism process; GO:0044255 cellular lipid metabolic process; GO:0044237 cellular metabolic process; GO:0071704 organic substance metabolic process; GO:0006766 vitamin metabolic process; GO:0008152 metabolic process; GO:0046483 heterocycle metabolic process; GO:0032787 monocarboxylic acid metabolic process; GO:0044248 cellular catabolic proc…	GO:0005759 mitochondrial matrix; GO:0043229 intracellular organelle; GO:0044429 mitochondrial part; GO:0005737 cytoplasm; GO:0044446 intracellular organelle part; GO:0044424 intracellular part; GO:0005829 cytosol; GO:0005623 cell; GO:0005739 mitochondrion; GO:0044422 organelle part; GO:0031974 membrane-enclosed lumen; GO:0043226 organelle; GO:0043231 intracellular membrane-bounded organelle; GO:0…	GO:0004658 propionyl-CoA carboxylase activity; GO:1901265 nucleoside phosphate binding; GO:0016885 ligase activity, forming carbon-carbon bonds; GO:0016874 ligase activity; GO:0005515 protein binding; GO:0097159 organic cyclic compound binding; GO:1901363 heterocyclic compound binding; GO:0031406 carboxylic acid binding; GO:0003824 catalytic activity; GO:0032553 ribonucleotide binding; GO:0005488…	K01965	PCCA; propionyl-CoA carboxylase alpha chain [EC:6.4.1.3]	hsa00280 Valine, leucine and isoleucine degradation - Homo sapiens (human); hsa00640 Propanoate metabolism - Homo sapiens (human); hsa01100 Metabolic pathways - Homo sapiens (human); hsa01200 Carbon metabolism - Homo sapiens (human); hsa00630 Glyoxylate and dicarboxylate metabolism - Homo sapiens (human);	IPR016185; IPR011764; IPR011053; IPR005482; IPR011761; IPR000089; IPR005481; IPR005479; IPR013816; IPR013815; IPR011054;	Pre-ATP-grasp domain; Biotin carboxylation domain; Single hybrid motif; Biotin carboxylase, C-terminal; ATP-grasp fold; Biotin/lipoyl attachment; Biotin carboxylase-like, N-terminal domain; Carbamoyl-phosphate synthetase large subunit-like, ATP-binding domain; ATP-grasp fold, subdomain 2; ATP-grasp fold, subdomain 1; Rudiment single hybrid motif; _x000D_
P05165	Amino Acid Catabolism	"Propionyl-CoA carboxylase alpha chain, mitochondrial"	PCCA	150	1.378	Up	0.034	K	GO:0006768 biotin metabolic process; GO:0044699 single-organism process; GO:0044255 cellular lipid metabolic process; GO:0044237 cellular metabolic process; GO:0071704 organic substance metabolic process; GO:0006766 vitamin metabolic process; GO:0008152 metabolic process; GO:0046483 heterocycle metabolic process; GO:0032787 monocarboxylic acid metabolic process; GO:0044248 cellular catabolic proc…	GO:0005759 mitochondrial matrix; GO:0043229 intracellular organelle; GO:0044429 mitochondrial part; GO:0005737 cytoplasm; GO:0044446 intracellular organelle part; GO:0044424 intracellular part; GO:0005829 cytosol; GO:0005623 cell; GO:0005739 mitochondrion; GO:0044422 organelle part; GO:0031974 membrane-enclosed lumen; GO:0043226 organelle; GO:0043231 intracellular membrane-bounded organelle; GO:0…	GO:0004658 propionyl-CoA carboxylase activity; GO:1901265 nucleoside phosphate binding; GO:0016885 ligase activity, forming carbon-carbon bonds; GO:0016874 ligase activity; GO:0005515 protein binding; GO:0097159 organic cyclic compound binding; GO:1901363 heterocyclic compound binding; GO:0031406 carboxylic acid binding; GO:0003824 catalytic activity; GO:0032553 ribonucleotide binding; GO:0005488…	K01965	PCCA; propionyl-CoA carboxylase alpha chain [EC:6.4.1.3]	hsa00280 Valine, leucine and isoleucine degradation - Homo sapiens (human); hsa00640 Propanoate metabolism - Homo sapiens (human); hsa01100 Metabolic pathways - Homo sapiens (human); hsa01200 Carbon metabolism - Homo sapiens (human); hsa00630 Glyoxylate and dicarboxylate metabolism - Homo sapiens (human);	IPR016185; IPR011764; IPR011053; IPR005482; IPR011761; IPR000089; IPR005481; IPR005479; IPR013816; IPR013815; IPR011054;	Pre-ATP-grasp domain; Biotin carboxylation domain; Single hybrid motif; Biotin carboxylase, C-terminal; ATP-grasp fold; Biotin/lipoyl attachment; Biotin carboxylase-like, N-terminal domain; Carbamoyl-phosphate synthetase large subunit-like, ATP-binding domain; ATP-grasp fold, subdomain 2; ATP-grasp fold, subdomain 1; Rudiment single hybrid motif; _x000D_
P11182	Amino Acid Catabolism	"Lipoamide acyltransferase component of branched-chain alpha-keto acid dehydrogenase complex, mitochondrial"	DBT	440	1.407	Up	0.00258	K	GO:0044712 single-organism catabolic process; GO:0044281 small molecule metabolic process; GO:0044763 single-organism cellular process; GO:0006081 cellular aldehyde metabolic process; GO:0006807 nitrogen compound metabolic process; GO:0044699 single-organism process; GO:0044282 small molecule catabolic process; GO:0044238 primary metabolic process; GO:0044237 cellular metabolic process; GO:007170…	GO:0005737 cytoplasm; GO:0032991 macromolecular complex; GO:0098798 mitochondrial protein complex; GO:0044424 intracellular part; GO:0005623 cell; GO:0044422 organelle part; GO:0045240 dihydrolipoyl dehydrogenase complex; GO:0043228 non-membrane-bounded organelle; GO:0031974 membrane-enclosed lumen; GO:1902494 catalytic complex; GO:0070013 intracellular organelle lumen; GO:0044464 cell part; GO:0…	GO:0016746 transferase activity, transferring acyl groups; GO:0031625 ubiquitin protein ligase binding; GO:0003824 catalytic activity; GO:0005488 binding; GO:0005515 protein binding; GO:0044389 ubiquitin-like protein ligase binding; GO:0043754 dihydrolipoyllysine-residue (2-methylpropanoyl)transferase activity; GO:0016747 transferase activity, transferring acyl groups other than amino-acyl groups…	K09699	DBT; 2-oxoisovalerate dehydrogenase E2 component (dihydrolipoyl transacylase) [EC:2.3.1.168]	hsa00280 Valine, leucine and isoleucine degradation - Homo sapiens (human); hsa00640 Propanoate metabolism - Homo sapiens (human); hsa01100 Metabolic pathways - Homo sapiens (human);	IPR004167; IPR001078; IPR011053; IPR000089; IPR023213;	E3-binding domain; 2-oxoacid dehydrogenase acyltransferase, catalytic domain; Single hybrid motif; Biotin/lipoyl attachment; Chloramphenicol acetyltransferase-like domain; _x000D_
P12694	Amino Acid Catabolism	"2-oxoisovalerate dehydrogenase subunit alpha, mitochondrial"	BCKDHA	107	1.34	Up	0.0252	K	GO:0055114 oxidation-reduction process; GO:0044712 single-organism catabolic process; GO:0044281 small molecule metabolic process; GO:0044763 single-organism cellular process; GO:0006081 cellular aldehyde metabolic process; GO:0006807 nitrogen compound metabolic process; GO:0044699 single-organism process; GO:0044282 small molecule catabolic process; GO:0044238 primary metabolic process; GO:00442…	GO:0005759 mitochondrial matrix; GO:0043229 intracellular organelle; GO:0044429 mitochondrial part; GO:0005737 cytoplasm; GO:0044446 intracellular organelle part; GO:0032991 macromolecular complex; GO:0098798 mitochondrial protein complex; GO:0044424 intracellular part; GO:0005623 cell; GO:0005739 mitochondrion; GO:0044422 organelle part; GO:0045240 dihydrolipoyl dehydrogenase complex; GO:0031974…	GO:0003824 catalytic activity; GO:0005488 binding; GO:0016830 carbon-carbon lyase activity; GO:0043167 ion binding; GO:0016903 oxidoreductase activity, acting on the aldehyde or oxo group of donors; GO:0016831 carboxy-lyase activity; GO:0003863 3-methyl-2-oxobutanoate dehydrogenase (2-methylpropanoyl-transferring) activity; GO:0046872 metal ion binding; GO:0043169 cation binding; GO:0016829 lyase…	K00166	BCKDHA; 2-oxoisovalerate dehydrogenase E1 component alpha subunit [EC:1.2.4.4]	hsa00280 Valine, leucine and isoleucine degradation - Homo sapiens (human); hsa00640 Propanoate metabolism - Homo sapiens (human); hsa01100 Metabolic pathways - Homo sapiens (human);	IPR001017; IPR029061;	Dehydrogenase, E1 component; Thiamin diphosphate-binding fold; _x000D_
Q02252	Amino Acid Catabolism	"Methylmalonate-semialdehyde dehydrogenase [acylating], mitochondrial"	ALDH6A1	47	2.819	Up	0.00523	K	GO:1901606 alpha-amino acid catabolic process; GO:0006725 cellular aromatic compound metabolic process; GO:0048869 cellular developmental process; GO:0044699 single-organism process; GO:0006210 thymine catabolic process; GO:0044237 cellular metabolic process; GO:0006573 valine metabolic process; GO:0071704 organic substance metabolic process; GO:0044270 cellular nitrogen compound catabolic proces…	GO:0005759 mitochondrial matrix; GO:0043229 intracellular organelle; GO:0044421 extracellular region part; GO:0044429 mitochondrial part; GO:0031982 vesicle; GO:0005737 cytoplasm; GO:0044446 intracellular organelle part; GO:0031981 nuclear lumen; GO:0044424 intracellular part; GO:0005623 cell; GO:0005576 extracellular region; GO:0005739 mitochondrion; GO:0044422 organelle part; GO:0070062 extrace…	GO:0003723 RNA binding; GO:0043167 ion binding; GO:0016903 oxidoreductase activity, acting on the aldehyde or oxo group of donors; GO:0018478 malonate-semialdehyde dehydrogenase (acetylating) activity; GO:1901681 sulfur compound binding; GO:0048037 cofactor binding; GO:0016491 oxidoreductase activity; GO:1901363 heterocyclic compound binding; GO:0097159 organic cyclic compound binding; GO:0016620…	K00140	mmsA; malonate-semialdehyde dehydrogenase (acetylating) / methylmalonate-semialdehyde dehydrogenase [EC:1.2.1.18 1.2.1.27]	hsa00562 Inositol phosphate metabolism - Homo sapiens (human); hsa00280 Valine, leucine and isoleucine degradation - Homo sapiens (human); hsa00410 beta-Alanine metabolism - Homo sapiens (human); hsa00640 Propanoate metabolism - Homo sapiens (human); hsa01100 Metabolic pathways - Homo sapiens (human); hsa01200 Carbon metabolism - Homo sapiens (human);	IPR016161; IPR015590; IPR016162; IPR016163;	Aldehyde/histidinol dehydrogenase; Aldehyde dehydrogenase domain; Aldehyde dehydrogenase N-terminal domain; Aldehyde dehydrogenase, C-terminal; _x000D_
Q02252	Amino Acid Catabolism	"Methylmalonate-semialdehyde dehydrogenase [acylating], mitochondrial"	ALDH6A1	117	1.54	Up	0.00339	K	GO:1901606 alpha-amino acid catabolic process; GO:0006725 cellular aromatic compound metabolic process; GO:0048869 cellular developmental process; GO:0044699 single-organism process; GO:0006210 thymine catabolic process; GO:0044237 cellular metabolic process; GO:0006573 valine metabolic process; GO:0071704 organic substance metabolic process; GO:0044270 cellular nitrogen compound catabolic proces…	GO:0005759 mitochondrial matrix; GO:0043229 intracellular organelle; GO:0044421 extracellular region part; GO:0044429 mitochondrial part; GO:0031982 vesicle; GO:0005737 cytoplasm; GO:0044446 intracellular organelle part; GO:0031981 nuclear lumen; GO:0044424 intracellular part; GO:0005623 cell; GO:0005576 extracellular region; GO:0005739 mitochondrion; GO:0044422 organelle part; GO:0070062 extrace…	GO:0003723 RNA binding; GO:0043167 ion binding; GO:0016903 oxidoreductase activity, acting on the aldehyde or oxo group of donors; GO:0018478 malonate-semialdehyde dehydrogenase (acetylating) activity; GO:1901681 sulfur compound binding; GO:0048037 cofactor binding; GO:0016491 oxidoreductase activity; GO:1901363 heterocyclic compound binding; GO:0097159 organic cyclic compound binding; GO:0016620…	K00140	mmsA; malonate-semialdehyde dehydrogenase (acetylating) / methylmalonate-semialdehyde dehydrogenase [EC:1.2.1.18 1.2.1.27]	hsa00562 Inositol phosphate metabolism - Homo sapiens (human); hsa00280 Valine, leucine and isoleucine degradation - Homo sapiens (human); hsa00410 beta-Alanine metabolism - Homo sapiens (human); hsa00640 Propanoate metabolism - Homo sapiens (human); hsa01100 Metabolic pathways - Homo sapiens (human); hsa01200 Carbon metabolism - Homo sapiens (human);	IPR016161; IPR015590; IPR016162; IPR016163;	Aldehyde/histidinol dehydrogenase; Aldehyde dehydrogenase domain; Aldehyde dehydrogenase N-terminal domain; Aldehyde dehydrogenase, C-terminal; _x000D_
Q02252	Amino Acid Catabolism	"Methylmalonate-semialdehyde dehydrogenase [acylating], mitochondrial"	ALDH6A1	55	1.353	Up	0.0101	K	GO:1901606 alpha-amino acid catabolic process; GO:0006725 cellular aromatic compound metabolic process; GO:0048869 cellular developmental process; GO:0044699 single-organism process; GO:0006210 thymine catabolic process; GO:0044237 cellular metabolic process; GO:0006573 valine metabolic process; GO:0071704 organic substance metabolic process; GO:0044270 cellular nitrogen compound catabolic proces…	GO:0005759 mitochondrial matrix; GO:0043229 intracellular organelle; GO:0044421 extracellular region part; GO:0044429 mitochondrial part; GO:0031982 vesicle; GO:0005737 cytoplasm; GO:0044446 intracellular organelle part; GO:0031981 nuclear lumen; GO:0044424 intracellular part; GO:0005623 cell; GO:0005576 extracellular region; GO:0005739 mitochondrion; GO:0044422 organelle part; GO:0070062 extrace…	GO:0003723 RNA binding; GO:0043167 ion binding; GO:0016903 oxidoreductase activity, acting on the aldehyde or oxo group of donors; GO:0018478 malonate-semialdehyde dehydrogenase (acetylating) activity; GO:1901681 sulfur compound binding; GO:0048037 cofactor binding; GO:0016491 oxidoreductase activity; GO:1901363 heterocyclic compound binding; GO:0097159 organic cyclic compound binding; GO:0016620…	K00140	mmsA; malonate-semialdehyde dehydrogenase (acetylating) / methylmalonate-semialdehyde dehydrogenase [EC:1.2.1.18 1.2.1.27]	hsa00562 Inositol phosphate metabolism - Homo sapiens (human); hsa00280 Valine, leucine and isoleucine degradation - Homo sapiens (human); hsa00410 beta-Alanine metabolism - Homo sapiens (human); hsa00640 Propanoate metabolism - Homo sapiens (human); hsa01100 Metabolic pathways - Homo sapiens (human); hsa01200 Carbon metabolism - Homo sapiens (human);	IPR016161; IPR015590; IPR016162; IPR016163;	Aldehyde/histidinol dehydrogenase; Aldehyde dehydrogenase domain; Aldehyde dehydrogenase N-terminal domain; Aldehyde dehydrogenase, C-terminal; _x000D_
Q6NVY1	Amino Acid Catabolism	"3-hydroxyisobutyryl-CoA hydrolase, mitochondrial"	HIBCH	353	3.03	Up	0.0459	K	GO:1901606 alpha-amino acid catabolic process; GO:0044712 single-organism catabolic process; GO:0044281 small molecule metabolic process; GO:0044763 single-organism cellular process; GO:0006574 valine catabolic process; GO:0006807 nitrogen compound metabolic process; GO:0044699 single-organism process; GO:0044282 small molecule catabolic process; GO:1901605 alpha-amino acid metabolic process; GO:…	GO:0005759 mitochondrial matrix; GO:0043229 intracellular organelle; GO:0044421 extracellular region part; GO:0044429 mitochondrial part; GO:0005737 cytoplasm; GO:0044446 intracellular organelle part; GO:0031982 vesicle; GO:0044424 intracellular part; GO:0005623 cell; GO:0005576 extracellular region; GO:0044422 organelle part; GO:0005739 mitochondrion; GO:0043231 intracellular membrane-bounded or…	GO:0016289 CoA hydrolase activity; GO:0016787 hydrolase activity; GO:0016790 thiolester hydrolase activity; GO:0003824 catalytic activity; GO:0003860 3-hydroxyisobutyryl-CoA hydrolase activity; GO:0016788 hydrolase activity, acting on ester bonds;	K05605	HIBCH; 3-hydroxyisobutyryl-CoA hydrolase [EC:3.1.2.4]	hsa00280 Valine, leucine and isoleucine degradation - Homo sapiens (human); hsa00410 beta-Alanine metabolism - Homo sapiens (human); hsa00640 Propanoate metabolism - Homo sapiens (human); hsa01100 Metabolic pathways - Homo sapiens (human); hsa01200 Carbon metabolism - Homo sapiens (human);	IPR029045; IPR014748;	ClpP/crotonase-like domain; Crontonase, C-terminal; _x000D_
Q96GK7	Amino Acid Catabolism	Fumarylacetoacetate hydrolase domain-containing protein 2A	FAHD2A	234	1.53	Up	0.0181	K	GO:0008152 metabolic process;		GO:0046872 metal ion binding; GO:0043169 cation binding; GO:0016787 hydrolase activity; GO:0003824 catalytic activity; GO:0005488 binding; GO:0043167 ion binding;				IPR011234;	Fumarylacetoacetase, C-terminal-related; _x000D_
Q96PE7	Amino Acid Catabolism	"Methylmalonyl-CoA epimerase, mitochondrial"	MCEE	60	1.405	Up	0.0383	K	GO:0044699 single-organism process; GO:0044255 cellular lipid metabolic process; GO:0044237 cellular metabolic process; GO:0071704 organic substance metabolic process; GO:0008152 metabolic process; GO:0032787 monocarboxylic acid metabolic process; GO:0044248 cellular catabolic process; GO:0009987 cellular process; GO:0006629 lipid metabolic process; GO:0019626 short-chain fatty acid catabolic pro…	GO:0005759 mitochondrial matrix; GO:0043229 intracellular organelle; GO:0044429 mitochondrial part; GO:0005737 cytoplasm; GO:0044446 intracellular organelle part; GO:0044424 intracellular part; GO:0005623 cell; GO:0005739 mitochondrion; GO:0044422 organelle part; GO:0031974 membrane-enclosed lumen; GO:0043226 organelle; GO:0043231 intracellular membrane-bounded organelle; GO:0070013 intracellular…	GO:0016853 isomerase activity; GO:0016854 racemase and epimerase activity; GO:0003824 catalytic activity; GO:0004493 methylmalonyl-CoA epimerase activity; GO:0005488 binding; GO:0043167 ion binding; GO:0043169 cation binding; GO:0046872 metal ion binding; GO:0005515 protein binding;	K05606	MCEE; methylmalonyl-CoA/ethylmalonyl-CoA epimerase [EC:5.1.99.1]	hsa00280 Valine, leucine and isoleucine degradation - Homo sapiens (human); hsa00640 Propanoate metabolism - Homo sapiens (human); hsa01100 Metabolic pathways - Homo sapiens (human); hsa01200 Carbon metabolism - Homo sapiens (human); hsa00630 Glyoxylate and dicarboxylate metabolism - Homo sapiens (human);	IPR029068;	Glyoxalase/Bleomycin resistance protein/Dihydroxybiphenyl dioxygenase; _x000D_
Q9NVH6	Amino Acid Catabolism	"Trimethyllysine dioxygenase, mitochondrial"	TMLHE	373	1.364	Up	0.0207	K	GO:0097164 ammonium ion metabolic process; GO:0044699 single-organism process; GO:0009058 biosynthetic process; GO:0048519 negative regulation of biological process; GO:0045329 carnitine biosynthetic process; GO:1901566 organonitrogen compound biosynthetic process; GO:0044237 cellular metabolic process; GO:0071704 organic substance metabolic process; GO:0008152 metabolic process; GO:0051354 negat…	GO:0005759 mitochondrial matrix; GO:0043229 intracellular organelle; GO:0044429 mitochondrial part; GO:0005737 cytoplasm; GO:0044446 intracellular organelle part; GO:0044424 intracellular part; GO:0005623 cell; GO:0005739 mitochondrion; GO:0044422 organelle part; GO:0031974 membrane-enclosed lumen; GO:0043226 organelle; GO:0043231 intracellular membrane-bounded organelle; GO:0070013 intracellular…	GO:0019842 vitamin binding; GO:0005506 iron ion binding; GO:0031418 L-ascorbic acid binding; GO:0043167 ion binding; GO:0043177 organic acid binding; GO:0016705 oxidoreductase activity, acting on paired donors, with incorporation or reduction of molecular oxygen; GO:0048029 monosaccharide binding; GO:0016706 oxidoreductase activity, acting on paired donors, with incorporation or reduction of mole…	K00474	TMLHE; trimethyllysine dioxygenase [EC:1.14.11.8]	hsa00310 Lysine degradation - Homo sapiens (human);	IPR010376; IPR003819;	Domain of unknown function DUF971; TauD/TfdA-like domain; _x000D_
Q9NVH6	Amino Acid Catabolism	"Trimethyllysine dioxygenase, mitochondrial"	TMLHE	135	1.57	Up	0.0233	K	GO:0097164 ammonium ion metabolic process; GO:0044699 single-organism process; GO:0009058 biosynthetic process; GO:0048519 negative regulation of biological process; GO:0045329 carnitine biosynthetic process; GO:1901566 organonitrogen compound biosynthetic process; GO:0044237 cellular metabolic process; GO:0071704 organic substance metabolic process; GO:0008152 metabolic process; GO:0051354 negat…	GO:0005759 mitochondrial matrix; GO:0043229 intracellular organelle; GO:0044429 mitochondrial part; GO:0005737 cytoplasm; GO:0044446 intracellular organelle part; GO:0044424 intracellular part; GO:0005623 cell; GO:0005739 mitochondrion; GO:0044422 organelle part; GO:0031974 membrane-enclosed lumen; GO:0043226 organelle; GO:0043231 intracellular membrane-bounded organelle; GO:0070013 intracellular…	GO:0019842 vitamin binding; GO:0005506 iron ion binding; GO:0031418 L-ascorbic acid binding; GO:0043167 ion binding; GO:0043177 organic acid binding; GO:0016705 oxidoreductase activity, acting on paired donors, with incorporation or reduction of molecular oxygen; GO:0048029 monosaccharide binding; GO:0016706 oxidoreductase activity, acting on paired donors, with incorporation or reduction of mole…	K00474	TMLHE; trimethyllysine dioxygenase [EC:1.14.11.8]	hsa00310 Lysine degradation - Homo sapiens (human);	IPR010376; IPR003819;	Domain of unknown function DUF971; TauD/TfdA-like domain; _x000D_
Q9Y697	Amino Acid Catabolism	"Cysteine desulfurase, mitochondrial"	NFS1	157	1.312	Up	0.00128	K	GO:0018282 metal incorporation into metallo-sulfur cluster; GO:0044085 cellular component biogenesis; GO:0051188 cofactor biosynthetic process; GO:0009116 nucleoside metabolic process; GO:0042278 purine nucleoside metabolic process; GO:0043545 molybdopterin cofactor metabolic process; GO:0032324 molybdopterin cofactor biosynthetic process; GO:0009117 nucleotide metabolic process; GO:0006777 Mo-mo…	GO:0005759 mitochondrial matrix; GO:0043229 intracellular organelle; GO:0044429 mitochondrial part; GO:0005737 cytoplasm; GO:0044446 intracellular organelle part; GO:0031981 nuclear lumen; GO:0044424 intracellular part; GO:0005829 cytosol; GO:0005623 cell; GO:0005739 mitochondrion; GO:0044422 organelle part; GO:0031974 membrane-enclosed lumen; GO:0043226 organelle; GO:0043231 intracellular membra…	GO:0046983 protein dimerization activity; GO:0043167 ion binding; GO:0031071 cysteine desulfurase activity; GO:0005515 protein binding; GO:0016783 sulfurtransferase activity; GO:0048037 cofactor binding; GO:0030170 pyridoxal phosphate binding; GO:1901363 heterocyclic compound binding; GO:0097159 organic cyclic compound binding; GO:0042802 identical protein binding; GO:0003824 catalytic activity; …	K04487	iscS; cysteine desulfurase [EC:2.8.1.7]	hsa00730 Thiamine metabolism - Homo sapiens (human); hsa01100 Metabolic pathways - Homo sapiens (human); hsa04122 Sulfur relay system - Homo sapiens (human);	IPR015424; IPR000192; IPR015421; IPR015422;	Pyridoxal phosphate-dependent transferase; Aminotransferase class V domain; Pyridoxal phosphate-dependent transferase, major region, subdomain 1; Pyridoxal phosphate-dependent transferase, major region, subdomain 2; _x000D_
O75746	Urea Cycle	Calcium-binding mitochondrial carrier protein Aralar1	SLC25A12	578	1.567	Up	0.00192	K	GO:0016051 carbohydrate biosynthetic process; GO:0034220 ion transmembrane transport; GO:0019319 hexose biosynthetic process; GO:0006839 mitochondrial transport; GO:0015807 L-amino acid transport; GO:0044699 single-organism process; GO:0046364 monosaccharide biosynthetic process; GO:0009058 biosynthetic process; GO:0070778 L-aspartate transport; GO:0022904 respiratory electron transport chain; GO…	GO:0043229 intracellular organelle; GO:0016020 membrane; GO:0044429 mitochondrial part; GO:0031090 organelle membrane; GO:0031967 organelle envelope; GO:0044446 intracellular organelle part; GO:0005737 cytoplasm; GO:0031224 intrinsic component of membrane; GO:0044424 intracellular part; GO:0005623 cell; GO:0016021 integral component of membrane; GO:0044422 organelle part; GO:0005739 mitochondrion…	GO:0005310 dicarboxylic acid transmembrane transporter activity; GO:0005342 organic acid transmembrane transporter activity; GO:0015179 L-amino acid transmembrane transporter activity; GO:0015075 ion transmembrane transporter activity; GO:0043167 ion binding; GO:0015556 C4-dicarboxylate transmembrane transporter activity; GO:0022892 substrate-specific transporter activity; GO:0015172 acidic amino…	K15105			IPR023395; IPR002048; IPR011992;	Mitochondrial carrier domain; EF-hand domain; EF-hand domain pair; _x000D_
P30038	Urea Cycle	"Delta-1-pyrroline-5-carboxylate dehydrogenase, mitochondrial"	ALDH4A1	52	1.328	Up	0.0346	K	GO:0043648 dicarboxylic acid metabolic process; GO:1901606 alpha-amino acid catabolic process; GO:0019470 4-hydroxyproline catabolic process; GO:0016053 organic acid biosynthetic process; GO:0044699 single-organism process; GO:0009058 biosynthetic process; GO:1901566 organonitrogen compound biosynthetic process; GO:0044237 cellular metabolic process; GO:0009084 glutamine family amino acid biosynt…	GO:0005759 mitochondrial matrix; GO:0043229 intracellular organelle; GO:0044429 mitochondrial part; GO:0005737 cytoplasm; GO:0044446 intracellular organelle part; GO:0044424 intracellular part; GO:0005623 cell; GO:0005739 mitochondrion; GO:0044422 organelle part; GO:0031974 membrane-enclosed lumen; GO:0043226 organelle; GO:0043231 intracellular membrane-bounded organelle; GO:0070013 intracellular…	GO:0009055 electron carrier activity; GO:0016620 oxidoreductase activity, acting on the aldehyde or oxo group of donors, NAD or NADP as acceptor; GO:0016645 oxidoreductase activity, acting on the CH-NH group of donors; GO:0016646 oxidoreductase activity, acting on the CH-NH group of donors, NAD or NADP as acceptor; GO:0042802 identical protein binding; GO:0003824 catalytic activity; GO:0005488 bi…	K00294	E1.2.1.88; 1-pyrroline-5-carboxylate dehydrogenase [EC:1.2.1.88]	hsa01100 Metabolic pathways - Homo sapiens (human); hsa00250 Alanine, aspartate and glutamate metabolism - Homo sapiens (human); hsa00330 Arginine and proline metabolism - Homo sapiens (human);	IPR016161; IPR015590; IPR016162; IPR016163;	Aldehyde/histidinol dehydrogenase; Aldehyde dehydrogenase domain; Aldehyde dehydrogenase N-terminal domain; Aldehyde dehydrogenase, C-terminal; _x000D_
Q9UJS0	Urea Cycle	Calcium-binding mitochondrial carrier protein Aralar2	SLC25A13	405	0.109	Down	0.0119	K	GO:0009116 nucleoside metabolic process; GO:0009163 nucleoside biosynthetic process; GO:0046129 purine ribonucleoside biosynthetic process; GO:0044237 cellular metabolic process; GO:0006006 glucose metabolic process; GO:0046390 ribose phosphate biosynthetic process; GO:0008152 metabolic process; GO:0006094 gluconeogenesis; GO:1901137 carbohydrate derivative biosynthetic process; GO:0006091 genera…	GO:0043229 intracellular organelle; GO:0016020 membrane; GO:0031226 intrinsic component of plasma membrane; GO:0044429 mitochondrial part; GO:0031090 organelle membrane; GO:0071944 cell periphery; GO:0031967 organelle envelope; GO:0044446 intracellular organelle part; GO:0005737 cytoplasm; GO:0031224 intrinsic component of membrane; GO:0044424 intracellular part; GO:0005887 integral component of …	GO:0005310 dicarboxylic acid transmembrane transporter activity; GO:0005342 organic acid transmembrane transporter activity; GO:0015179 L-amino acid transmembrane transporter activity; GO:0015075 ion transmembrane transporter activity; GO:0043167 ion binding; GO:0015556 C4-dicarboxylate transmembrane transporter activity; GO:0022892 substrate-specific transporter activity; GO:0015172 acidic amino…	K15105			IPR011992; IPR023395; IPR002048;	EF-hand domain pair; Mitochondrial carrier domain; EF-hand domain; _x000D_
P55809	Ketone Body Metabolism	"Succinyl-CoA:3-ketoacid coenzyme A transferase 1, mitochondrial"	OXCT1	511	1.541	Up	0.0133	K	GO:0065008 regulation of biological quality; GO:0042182 ketone catabolic process; GO:0007420 brain development; GO:0050796 regulation of insulin secretion; GO:0023051 regulation of signaling; GO:0044699 single-organism process; GO:0051046 regulation of secretion; GO:0002793 positive regulation of peptide secretion; GO:0044237 cellular metabolic process; GO:0009605 response to external stimulus; G…	GO:0005759 mitochondrial matrix; GO:0043229 intracellular organelle; GO:0044429 mitochondrial part; GO:0005737 cytoplasm; GO:0044446 intracellular organelle part; GO:0031981 nuclear lumen; GO:0044424 intracellular part; GO:0005623 cell; GO:0005739 mitochondrion; GO:0044422 organelle part; GO:0031974 membrane-enclosed lumen; GO:0043226 organelle; GO:0043231 intracellular membrane-bounded organelle…	GO:0008410 CoA-transferase activity; GO:0042802 identical protein binding; GO:0003824 catalytic activity; GO:0042803 protein homodimerization activity; GO:0005488 binding; GO:0046983 protein dimerization activity; GO:0005515 protein binding; GO:0016782 transferase activity, transferring sulfur-containing groups; GO:0016740 transferase activity; GO:0008260 3-oxoacid CoA-transferase activity;	K01027	OXCT; 3-oxoacid CoA-transferase [EC:2.8.3.5]	hsa00280 Valine, leucine and isoleucine degradation - Homo sapiens (human); hsa00650 Butanoate metabolism - Homo sapiens (human); hsa00072 Synthesis and degradation of ketone bodies - Homo sapiens (human);	IPR012792; IPR012791;	3-oxoacid CoA-transferase, subunit A; 3-oxoacid CoA-transferase, subunit B; _x000D_
