# Supplementary material for: Quantitative acetylated proteomics on left atrial appendage tissues revealed atrial energy metabolism and contraction status in patients with valvular heart disease with atrial fibrillation
Source: Front Cardiovasc Med. 2022 Sep 13;9:962036. doi: 10.3389/fcvm.2022.962036 (PMC9513032; doi:10.3389/fcvm.2022.962036)
Supplement: Supplementary file 2 [file Table_2.XLSX]

## Sheet: DATA
Protein accession	Classification	Protein description	Gene name	Position	AF/SR Ratio	Regulated Type	AF/SR P value	Amino acid	Biological Process	Cellular Component	Molecular Function	KEGG KO No.	KEGG Gene	KEGG pathway	IPR ID	Domain description_x000D_
P02144	Cardiac Muscle Contraction	Myoglobin	MB	46	1.594	Up	0.00134	K	GO:0072359 circulatory system development; GO:0015671 oxygen transport; GO:0044707 single-multicellular organism process; GO:0065008 regulation of biological quality; GO:0003012 muscle system process; GO:0015669 gas transport; GO:0002262 myeloid cell homeostasis; GO:0009628 response to abiotic stimulus; GO:0048869 cellular developmental process; GO:1901700 response to oxygen-containing compound; …	GO:0070062 extracellular exosome; GO:0043226 organelle; GO:0044421 extracellular region part; GO:0031982 vesicle; GO:1903561 extracellular vesicle; GO:0043227 membrane-bounded organelle; GO:0005576 extracellular region; GO:0043230 extracellular organelle;	GO:0097159 organic cyclic compound binding; GO:1901363 heterocyclic compound binding; GO:0020037 heme binding; GO:0019825 oxygen binding; GO:0005488 binding; GO:0043167 ion binding; GO:0022892 substrate-specific transporter activity; GO:0046872 metal ion binding; GO:0043169 cation binding; GO:0005344 oxygen transporter activity; GO:0046906 tetrapyrrole binding; GO:0005215 transporter activity;				IPR009050; IPR000971; IPR012292;	Globin-like; Globin; Globin/Protoglobin; _x000D_
P02144	Cardiac Muscle Contraction	Myoglobin	MB	35	1.308	Up	0.00835	K	GO:0072359 circulatory system development; GO:0015671 oxygen transport; GO:0044707 single-multicellular organism process; GO:0065008 regulation of biological quality; GO:0003012 muscle system process; GO:0015669 gas transport; GO:0002262 myeloid cell homeostasis; GO:0009628 response to abiotic stimulus; GO:0048869 cellular developmental process; GO:1901700 response to oxygen-containing compound; …	GO:0070062 extracellular exosome; GO:0043226 organelle; GO:0044421 extracellular region part; GO:0031982 vesicle; GO:1903561 extracellular vesicle; GO:0043227 membrane-bounded organelle; GO:0005576 extracellular region; GO:0043230 extracellular organelle;	GO:0097159 organic cyclic compound binding; GO:1901363 heterocyclic compound binding; GO:0020037 heme binding; GO:0019825 oxygen binding; GO:0005488 binding; GO:0043167 ion binding; GO:0022892 substrate-specific transporter activity; GO:0046872 metal ion binding; GO:0043169 cation binding; GO:0005344 oxygen transporter activity; GO:0046906 tetrapyrrole binding; GO:0005215 transporter activity;				IPR009050; IPR000971; IPR012292;	Globin-like; Globin; Globin/Protoglobin; _x000D_
P06753	Cardiac Muscle Contraction	Tropomyosin alpha-3 chain	TPM3	214	0.693	Down	0.0165	K	GO:0030048 actin filament-based movement; GO:0016043 cellular component organization; GO:0030049 muscle filament sliding; GO:0070252 actin-mediated cell contraction; GO:0003012 muscle system process; GO:0003008 system process; GO:0033275 actin-myosin filament sliding; GO:0044763 single-organism cellular process; GO:0007015 actin filament organization; GO:0044699 single-organism process; GO:003250…	GO:0044421 extracellular region part; GO:0030016 myofibril; GO:0031982 vesicle; GO:0005737 cytoplasm; GO:0099512 supramolecular fiber; GO:0044424 intracellular part; GO:0099080 supramolecular complex; GO:0005623 cell; GO:0032432 actin filament bundle; GO:0044422 organelle part; GO:0005862 muscle thin filament tropomyosin; GO:0043228 non-membrane-bounded organelle; GO:0070062 extracellular exosome…	GO:0051015 actin filament binding; GO:0008092 cytoskeletal protein binding; GO:0005488 binding; GO:0044877 macromolecular complex binding; GO:0003779 actin binding; GO:0005515 protein binding; GO:0008307 structural constituent of muscle; GO:0005198 structural molecule activity; GO:0032403 protein complex binding;	K09290	TPM3; tropomyosin 3	hsa04260 Cardiac muscle contraction - Homo sapiens (human); hsa05216 Thyroid cancer - Homo sapiens (human); hsa05200 Pathways in cancer - Homo sapiens (human); hsa05414 Dilated cardiomyopathy (DCM) - Homo sapiens (human); hsa04261 Adrenergic signaling in cardiomyocytes - Homo sapiens (human); hsa05410 Hypertrophic cardiomyopathy (HCM) - Homo sapiens (human);
P09493	Cardiac Muscle Contraction	Tropomyosin alpha-1 chain	TPM1	70	1.303	Up	0.0247	K	GO:0044085 cellular component biogenesis; GO:0065008 regulation of biological quality; GO:0045777 positive regulation of blood pressure; GO:0003065 positive regulation of heart rate by epinephrine; GO:0043009 chordate embryonic development; GO:0060415 muscle tissue morphogenesis; GO:0032989 cellular component morphogenesis; GO:0008285 negative regulation of cell proliferation; GO:0030036 actin cy…	GO:0016020 membrane; GO:0071944 cell periphery; GO:0030016 myofibril; GO:0032587 ruffle membrane; GO:0005737 cytoplasm; GO:0032991 macromolecular complex; GO:0044424 intracellular part; GO:0099512 supramolecular fiber; GO:0032059 bleb; GO:0099080 supramolecular complex; GO:0005623 cell; GO:0032432 actin filament bundle; GO:0044422 organelle part; GO:0005862 muscle thin filament tropomyosin; GO:00…	GO:0051015 actin filament binding; GO:0008092 cytoskeletal protein binding; GO:0005200 structural constituent of cytoskeleton; GO:0005488 binding; GO:0044877 macromolecular complex binding; GO:0003779 actin binding; GO:0005515 protein binding; GO:0008307 structural constituent of muscle; GO:0005198 structural molecule activity; GO:0032403 protein complex binding;	K10373	TPM1; tropomyosin 1	hsa04260 Cardiac muscle contraction - Homo sapiens (human); hsa05414 Dilated cardiomyopathy (DCM) - Homo sapiens (human); hsa04261 Adrenergic signaling in cardiomyocytes - Homo sapiens (human); hsa05206 MicroRNAs in cancer - Homo sapiens (human); hsa05410 Hypertrophic cardiomyopathy (HCM) - Homo sapiens (human);
P09493	Cardiac Muscle Contraction	Tropomyosin alpha-1 chain	TPM1	205	1.415	Up	0.00985	K	GO:0044085 cellular component biogenesis; GO:0065008 regulation of biological quality; GO:0045777 positive regulation of blood pressure; GO:0003065 positive regulation of heart rate by epinephrine; GO:0043009 chordate embryonic development; GO:0060415 muscle tissue morphogenesis; GO:0032989 cellular component morphogenesis; GO:0008285 negative regulation of cell proliferation; GO:0030036 actin cy…	GO:0016020 membrane; GO:0071944 cell periphery; GO:0030016 myofibril; GO:0032587 ruffle membrane; GO:0005737 cytoplasm; GO:0032991 macromolecular complex; GO:0044424 intracellular part; GO:0099512 supramolecular fiber; GO:0032059 bleb; GO:0099080 supramolecular complex; GO:0005623 cell; GO:0032432 actin filament bundle; GO:0044422 organelle part; GO:0005862 muscle thin filament tropomyosin; GO:00…	GO:0051015 actin filament binding; GO:0008092 cytoskeletal protein binding; GO:0005200 structural constituent of cytoskeleton; GO:0005488 binding; GO:0044877 macromolecular complex binding; GO:0003779 actin binding; GO:0005515 protein binding; GO:0008307 structural constituent of muscle; GO:0005198 structural molecule activity; GO:0032403 protein complex binding;	K10373	TPM1; tropomyosin 1	hsa04260 Cardiac muscle contraction - Homo sapiens (human); hsa05414 Dilated cardiomyopathy (DCM) - Homo sapiens (human); hsa04261 Adrenergic signaling in cardiomyocytes - Homo sapiens (human); hsa05206 MicroRNAs in cancer - Homo sapiens (human); hsa05410 Hypertrophic cardiomyopathy (HCM) - Homo sapiens (human);
P09493	Cardiac Muscle Contraction	Tropomyosin alpha-1 chain	TPM1	149	1.369	Up	0.0373	K	GO:0044085 cellular component biogenesis; GO:0065008 regulation of biological quality; GO:0045777 positive regulation of blood pressure; GO:0003065 positive regulation of heart rate by epinephrine; GO:0043009 chordate embryonic development; GO:0060415 muscle tissue morphogenesis; GO:0032989 cellular component morphogenesis; GO:0008285 negative regulation of cell proliferation; GO:0030036 actin cy…	GO:0016020 membrane; GO:0071944 cell periphery; GO:0030016 myofibril; GO:0032587 ruffle membrane; GO:0005737 cytoplasm; GO:0032991 macromolecular complex; GO:0044424 intracellular part; GO:0099512 supramolecular fiber; GO:0032059 bleb; GO:0099080 supramolecular complex; GO:0005623 cell; GO:0032432 actin filament bundle; GO:0044422 organelle part; GO:0005862 muscle thin filament tropomyosin; GO:00…	GO:0051015 actin filament binding; GO:0008092 cytoskeletal protein binding; GO:0005200 structural constituent of cytoskeleton; GO:0005488 binding; GO:0044877 macromolecular complex binding; GO:0003779 actin binding; GO:0005515 protein binding; GO:0008307 structural constituent of muscle; GO:0005198 structural molecule activity; GO:0032403 protein complex binding;	K10373	TPM1; tropomyosin 1	hsa04260 Cardiac muscle contraction - Homo sapiens (human); hsa05414 Dilated cardiomyopathy (DCM) - Homo sapiens (human); hsa04261 Adrenergic signaling in cardiomyocytes - Homo sapiens (human); hsa05206 MicroRNAs in cancer - Homo sapiens (human); hsa05410 Hypertrophic cardiomyopathy (HCM) - Homo sapiens (human);
P09493	Cardiac Muscle Contraction	Tropomyosin alpha-1 chain	TPM1	128	1.476	Up	0.0071	K	GO:0044085 cellular component biogenesis; GO:0065008 regulation of biological quality; GO:0045777 positive regulation of blood pressure; GO:0003065 positive regulation of heart rate by epinephrine; GO:0043009 chordate embryonic development; GO:0060415 muscle tissue morphogenesis; GO:0032989 cellular component morphogenesis; GO:0008285 negative regulation of cell proliferation; GO:0030036 actin cy…	GO:0016020 membrane; GO:0071944 cell periphery; GO:0030016 myofibril; GO:0032587 ruffle membrane; GO:0005737 cytoplasm; GO:0032991 macromolecular complex; GO:0044424 intracellular part; GO:0099512 supramolecular fiber; GO:0032059 bleb; GO:0099080 supramolecular complex; GO:0005623 cell; GO:0032432 actin filament bundle; GO:0044422 organelle part; GO:0005862 muscle thin filament tropomyosin; GO:00…	GO:0051015 actin filament binding; GO:0008092 cytoskeletal protein binding; GO:0005200 structural constituent of cytoskeleton; GO:0005488 binding; GO:0044877 macromolecular complex binding; GO:0003779 actin binding; GO:0005515 protein binding; GO:0008307 structural constituent of muscle; GO:0005198 structural molecule activity; GO:0032403 protein complex binding;	K10373	TPM1; tropomyosin 1	hsa04260 Cardiac muscle contraction - Homo sapiens (human); hsa05414 Dilated cardiomyopathy (DCM) - Homo sapiens (human); hsa04261 Adrenergic signaling in cardiomyocytes - Homo sapiens (human); hsa05206 MicroRNAs in cancer - Homo sapiens (human); hsa05410 Hypertrophic cardiomyopathy (HCM) - Homo sapiens (human);
P09493	Cardiac Muscle Contraction	Tropomyosin alpha-1 chain	TPM1	12	1.543	Up	0.0011	K	GO:0044085 cellular component biogenesis; GO:0065008 regulation of biological quality; GO:0045777 positive regulation of blood pressure; GO:0003065 positive regulation of heart rate by epinephrine; GO:0043009 chordate embryonic development; GO:0060415 muscle tissue morphogenesis; GO:0032989 cellular component morphogenesis; GO:0008285 negative regulation of cell proliferation; GO:0030036 actin cy…	GO:0016020 membrane; GO:0071944 cell periphery; GO:0030016 myofibril; GO:0032587 ruffle membrane; GO:0005737 cytoplasm; GO:0032991 macromolecular complex; GO:0044424 intracellular part; GO:0099512 supramolecular fiber; GO:0032059 bleb; GO:0099080 supramolecular complex; GO:0005623 cell; GO:0032432 actin filament bundle; GO:0044422 organelle part; GO:0005862 muscle thin filament tropomyosin; GO:00…	GO:0051015 actin filament binding; GO:0008092 cytoskeletal protein binding; GO:0005200 structural constituent of cytoskeleton; GO:0005488 binding; GO:0044877 macromolecular complex binding; GO:0003779 actin binding; GO:0005515 protein binding; GO:0008307 structural constituent of muscle; GO:0005198 structural molecule activity; GO:0032403 protein complex binding;	K10373	TPM1; tropomyosin 1	hsa04260 Cardiac muscle contraction - Homo sapiens (human); hsa05414 Dilated cardiomyopathy (DCM) - Homo sapiens (human); hsa04261 Adrenergic signaling in cardiomyocytes - Homo sapiens (human); hsa05206 MicroRNAs in cancer - Homo sapiens (human); hsa05410 Hypertrophic cardiomyopathy (HCM) - Homo sapiens (human);
P09493	Cardiac Muscle Contraction	Tropomyosin alpha-1 chain	TPM1	15	1.337	Up	0.00155	K	GO:0044085 cellular component biogenesis; GO:0065008 regulation of biological quality; GO:0045777 positive regulation of blood pressure; GO:0003065 positive regulation of heart rate by epinephrine; GO:0043009 chordate embryonic development; GO:0060415 muscle tissue morphogenesis; GO:0032989 cellular component morphogenesis; GO:0008285 negative regulation of cell proliferation; GO:0030036 actin cy…	GO:0016020 membrane; GO:0071944 cell periphery; GO:0030016 myofibril; GO:0032587 ruffle membrane; GO:0005737 cytoplasm; GO:0032991 macromolecular complex; GO:0044424 intracellular part; GO:0099512 supramolecular fiber; GO:0032059 bleb; GO:0099080 supramolecular complex; GO:0005623 cell; GO:0032432 actin filament bundle; GO:0044422 organelle part; GO:0005862 muscle thin filament tropomyosin; GO:00…	GO:0051015 actin filament binding; GO:0008092 cytoskeletal protein binding; GO:0005200 structural constituent of cytoskeleton; GO:0005488 binding; GO:0044877 macromolecular complex binding; GO:0003779 actin binding; GO:0005515 protein binding; GO:0008307 structural constituent of muscle; GO:0005198 structural molecule activity; GO:0032403 protein complex binding;	K10373	TPM1; tropomyosin 1	hsa04260 Cardiac muscle contraction - Homo sapiens (human); hsa05414 Dilated cardiomyopathy (DCM) - Homo sapiens (human); hsa04261 Adrenergic signaling in cardiomyocytes - Homo sapiens (human); hsa05206 MicroRNAs in cancer - Homo sapiens (human); hsa05410 Hypertrophic cardiomyopathy (HCM) - Homo sapiens (human);
P12883	Cardiac Muscle Contraction	Myosin-7	MYH7	679	0.178	Down	0.0363	K	GO:0030048 actin filament-based movement; GO:0065008 regulation of biological quality; GO:0070252 actin-mediated cell contraction; GO:0003012 muscle system process; GO:0009116 nucleoside metabolic process; GO:0042278 purine nucleoside metabolic process; GO:0009167 purine ribonucleoside monophosphate metabolic process; GO:0060415 muscle tissue morphogenesis; GO:0009117 nucleotide metabolic process…	GO:0030016 myofibril; GO:0005737 cytoplasm; GO:0032991 macromolecular complex; GO:0099512 supramolecular fiber; GO:0044424 intracellular part; GO:0030018 Z disc; GO:0099080 supramolecular complex; GO:0005623 cell; GO:0031674 I band; GO:0032432 actin filament bundle; GO:0044422 organelle part; GO:0043228 non-membrane-bounded organelle; GO:0005856 cytoskeleton; GO:0044464 cell part; GO:0005622 intr…	GO:0003774 motor activity; GO:1901265 nucleoside phosphate binding; GO:0016817 hydrolase activity, acting on acid anhydrides; GO:0005515 protein binding; GO:0016787 hydrolase activity; GO:0016887 ATPase activity; GO:0097159 organic cyclic compound binding; GO:1901363 heterocyclic compound binding; GO:0008092 cytoskeletal protein binding; GO:0016462 pyrophosphatase activity; GO:0003824 catalytic a…	K17751	MYH6_7; myosin heavy chain 6/7	hsa04260 Cardiac muscle contraction - Homo sapiens (human); hsa04919 Thyroid hormone signaling pathway - Homo sapiens (human); hsa05414 Dilated cardiomyopathy (DCM) - Homo sapiens (human); hsa04261 Adrenergic signaling in cardiomyocytes - Homo sapiens (human); hsa05416 Viral myocarditis - Homo sapiens (human); hsa04022 cGMP-PKG signaling pathway - Homo sapiens (human); hsa05410 Hypertrophic cardi…	IPR002928; IPR004009; IPR027417; IPR001609; IPR027401;	Myosin tail; Myosin, N-terminal, SH3-like; P-loop containing nucleoside triphosphate hydrolase; Myosin head, motor domain; Myosin-like IQ motif-containing domain; _x000D_
P12883	Cardiac Muscle Contraction	Myosin-7	MYH7	963	0.323	Down	8.77e-06	K	GO:0030048 actin filament-based movement; GO:0065008 regulation of biological quality; GO:0070252 actin-mediated cell contraction; GO:0003012 muscle system process; GO:0009116 nucleoside metabolic process; GO:0042278 purine nucleoside metabolic process; GO:0009167 purine ribonucleoside monophosphate metabolic process; GO:0060415 muscle tissue morphogenesis; GO:0009117 nucleotide metabolic process…	GO:0030016 myofibril; GO:0005737 cytoplasm; GO:0032991 macromolecular complex; GO:0099512 supramolecular fiber; GO:0044424 intracellular part; GO:0030018 Z disc; GO:0099080 supramolecular complex; GO:0005623 cell; GO:0031674 I band; GO:0032432 actin filament bundle; GO:0044422 organelle part; GO:0043228 non-membrane-bounded organelle; GO:0005856 cytoskeleton; GO:0044464 cell part; GO:0005622 intr…	GO:0003774 motor activity; GO:1901265 nucleoside phosphate binding; GO:0016817 hydrolase activity, acting on acid anhydrides; GO:0005515 protein binding; GO:0016787 hydrolase activity; GO:0016887 ATPase activity; GO:0097159 organic cyclic compound binding; GO:1901363 heterocyclic compound binding; GO:0008092 cytoskeletal protein binding; GO:0016462 pyrophosphatase activity; GO:0003824 catalytic a…	K17751	MYH6_7; myosin heavy chain 6/7	hsa04260 Cardiac muscle contraction - Homo sapiens (human); hsa04919 Thyroid hormone signaling pathway - Homo sapiens (human); hsa05414 Dilated cardiomyopathy (DCM) - Homo sapiens (human); hsa04261 Adrenergic signaling in cardiomyocytes - Homo sapiens (human); hsa05416 Viral myocarditis - Homo sapiens (human); hsa04022 cGMP-PKG signaling pathway - Homo sapiens (human); hsa05410 Hypertrophic cardi…	IPR002928; IPR004009; IPR027417; IPR001609; IPR027401;	Myosin tail; Myosin, N-terminal, SH3-like; P-loop containing nucleoside triphosphate hydrolase; Myosin head, motor domain; Myosin-like IQ motif-containing domain; _x000D_
P12883	Cardiac Muscle Contraction	Myosin-7	MYH7	551	0.373	Down	0.00112	K	GO:0030048 actin filament-based movement; GO:0065008 regulation of biological quality; GO:0070252 actin-mediated cell contraction; GO:0003012 muscle system process; GO:0009116 nucleoside metabolic process; GO:0042278 purine nucleoside metabolic process; GO:0009167 purine ribonucleoside monophosphate metabolic process; GO:0060415 muscle tissue morphogenesis; GO:0009117 nucleotide metabolic process…	GO:0030016 myofibril; GO:0005737 cytoplasm; GO:0032991 macromolecular complex; GO:0099512 supramolecular fiber; GO:0044424 intracellular part; GO:0030018 Z disc; GO:0099080 supramolecular complex; GO:0005623 cell; GO:0031674 I band; GO:0032432 actin filament bundle; GO:0044422 organelle part; GO:0043228 non-membrane-bounded organelle; GO:0005856 cytoskeleton; GO:0044464 cell part; GO:0005622 intr…	GO:0003774 motor activity; GO:1901265 nucleoside phosphate binding; GO:0016817 hydrolase activity, acting on acid anhydrides; GO:0005515 protein binding; GO:0016787 hydrolase activity; GO:0016887 ATPase activity; GO:0097159 organic cyclic compound binding; GO:1901363 heterocyclic compound binding; GO:0008092 cytoskeletal protein binding; GO:0016462 pyrophosphatase activity; GO:0003824 catalytic a…	K17751	MYH6_7; myosin heavy chain 6/7	hsa04260 Cardiac muscle contraction - Homo sapiens (human); hsa04919 Thyroid hormone signaling pathway - Homo sapiens (human); hsa05414 Dilated cardiomyopathy (DCM) - Homo sapiens (human); hsa04261 Adrenergic signaling in cardiomyocytes - Homo sapiens (human); hsa05416 Viral myocarditis - Homo sapiens (human); hsa04022 cGMP-PKG signaling pathway - Homo sapiens (human); hsa05410 Hypertrophic cardi…	IPR002928; IPR004009; IPR027417; IPR001609; IPR027401;	Myosin tail; Myosin, N-terminal, SH3-like; P-loop containing nucleoside triphosphate hydrolase; Myosin head, motor domain; Myosin-like IQ motif-containing domain; _x000D_
P12883	Cardiac Muscle Contraction	Myosin-7	MYH7	397	0.239	Down	0.000315	K	GO:0030048 actin filament-based movement; GO:0065008 regulation of biological quality; GO:0070252 actin-mediated cell contraction; GO:0003012 muscle system process; GO:0009116 nucleoside metabolic process; GO:0042278 purine nucleoside metabolic process; GO:0009167 purine ribonucleoside monophosphate metabolic process; GO:0060415 muscle tissue morphogenesis; GO:0009117 nucleotide metabolic process…	GO:0030016 myofibril; GO:0005737 cytoplasm; GO:0032991 macromolecular complex; GO:0099512 supramolecular fiber; GO:0044424 intracellular part; GO:0030018 Z disc; GO:0099080 supramolecular complex; GO:0005623 cell; GO:0031674 I band; GO:0032432 actin filament bundle; GO:0044422 organelle part; GO:0043228 non-membrane-bounded organelle; GO:0005856 cytoskeleton; GO:0044464 cell part; GO:0005622 intr…	GO:0003774 motor activity; GO:1901265 nucleoside phosphate binding; GO:0016817 hydrolase activity, acting on acid anhydrides; GO:0005515 protein binding; GO:0016787 hydrolase activity; GO:0016887 ATPase activity; GO:0097159 organic cyclic compound binding; GO:1901363 heterocyclic compound binding; GO:0008092 cytoskeletal protein binding; GO:0016462 pyrophosphatase activity; GO:0003824 catalytic a…	K17751	MYH6_7; myosin heavy chain 6/7	hsa04260 Cardiac muscle contraction - Homo sapiens (human); hsa04919 Thyroid hormone signaling pathway - Homo sapiens (human); hsa05414 Dilated cardiomyopathy (DCM) - Homo sapiens (human); hsa04261 Adrenergic signaling in cardiomyocytes - Homo sapiens (human); hsa05416 Viral myocarditis - Homo sapiens (human); hsa04022 cGMP-PKG signaling pathway - Homo sapiens (human); hsa05410 Hypertrophic cardi…	IPR002928; IPR004009; IPR027417; IPR001609; IPR027401;	Myosin tail; Myosin, N-terminal, SH3-like; P-loop containing nucleoside triphosphate hydrolase; Myosin head, motor domain; Myosin-like IQ motif-containing domain; _x000D_
P12883	Cardiac Muscle Contraction	Myosin-7	MYH7	1416	0.288	Down	0.000648	K	GO:0030048 actin filament-based movement; GO:0065008 regulation of biological quality; GO:0070252 actin-mediated cell contraction; GO:0003012 muscle system process; GO:0009116 nucleoside metabolic process; GO:0042278 purine nucleoside metabolic process; GO:0009167 purine ribonucleoside monophosphate metabolic process; GO:0060415 muscle tissue morphogenesis; GO:0009117 nucleotide metabolic process…	GO:0030016 myofibril; GO:0005737 cytoplasm; GO:0032991 macromolecular complex; GO:0099512 supramolecular fiber; GO:0044424 intracellular part; GO:0030018 Z disc; GO:0099080 supramolecular complex; GO:0005623 cell; GO:0031674 I band; GO:0032432 actin filament bundle; GO:0044422 organelle part; GO:0043228 non-membrane-bounded organelle; GO:0005856 cytoskeleton; GO:0044464 cell part; GO:0005622 intr…	GO:0003774 motor activity; GO:1901265 nucleoside phosphate binding; GO:0016817 hydrolase activity, acting on acid anhydrides; GO:0005515 protein binding; GO:0016787 hydrolase activity; GO:0016887 ATPase activity; GO:0097159 organic cyclic compound binding; GO:1901363 heterocyclic compound binding; GO:0008092 cytoskeletal protein binding; GO:0016462 pyrophosphatase activity; GO:0003824 catalytic a…	K17751	MYH6_7; myosin heavy chain 6/7	hsa04260 Cardiac muscle contraction - Homo sapiens (human); hsa04919 Thyroid hormone signaling pathway - Homo sapiens (human); hsa05414 Dilated cardiomyopathy (DCM) - Homo sapiens (human); hsa04261 Adrenergic signaling in cardiomyocytes - Homo sapiens (human); hsa05416 Viral myocarditis - Homo sapiens (human); hsa04022 cGMP-PKG signaling pathway - Homo sapiens (human); hsa05410 Hypertrophic cardi…	IPR002928; IPR004009; IPR027417; IPR001609; IPR027401;	Myosin tail; Myosin, N-terminal, SH3-like; P-loop containing nucleoside triphosphate hydrolase; Myosin head, motor domain; Myosin-like IQ motif-containing domain; _x000D_
P12883	Cardiac Muscle Contraction	Myosin-7	MYH7	234	0.258	Down	0.00112	K	GO:0030048 actin filament-based movement; GO:0065008 regulation of biological quality; GO:0070252 actin-mediated cell contraction; GO:0003012 muscle system process; GO:0009116 nucleoside metabolic process; GO:0042278 purine nucleoside metabolic process; GO:0009167 purine ribonucleoside monophosphate metabolic process; GO:0060415 muscle tissue morphogenesis; GO:0009117 nucleotide metabolic process…	GO:0030016 myofibril; GO:0005737 cytoplasm; GO:0032991 macromolecular complex; GO:0099512 supramolecular fiber; GO:0044424 intracellular part; GO:0030018 Z disc; GO:0099080 supramolecular complex; GO:0005623 cell; GO:0031674 I band; GO:0032432 actin filament bundle; GO:0044422 organelle part; GO:0043228 non-membrane-bounded organelle; GO:0005856 cytoskeleton; GO:0044464 cell part; GO:0005622 intr…	GO:0003774 motor activity; GO:1901265 nucleoside phosphate binding; GO:0016817 hydrolase activity, acting on acid anhydrides; GO:0005515 protein binding; GO:0016787 hydrolase activity; GO:0016887 ATPase activity; GO:0097159 organic cyclic compound binding; GO:1901363 heterocyclic compound binding; GO:0008092 cytoskeletal protein binding; GO:0016462 pyrophosphatase activity; GO:0003824 catalytic a…	K17751	MYH6_7; myosin heavy chain 6/7	hsa04260 Cardiac muscle contraction - Homo sapiens (human); hsa04919 Thyroid hormone signaling pathway - Homo sapiens (human); hsa05414 Dilated cardiomyopathy (DCM) - Homo sapiens (human); hsa04261 Adrenergic signaling in cardiomyocytes - Homo sapiens (human); hsa05416 Viral myocarditis - Homo sapiens (human); hsa04022 cGMP-PKG signaling pathway - Homo sapiens (human); hsa05410 Hypertrophic cardi…	IPR002928; IPR004009; IPR027417; IPR001609; IPR027401;	Myosin tail; Myosin, N-terminal, SH3-like; P-loop containing nucleoside triphosphate hydrolase; Myosin head, motor domain; Myosin-like IQ motif-containing domain; _x000D_
P12883	Cardiac Muscle Contraction	Myosin-7	MYH7	757	0.193	Down	0.000598	K	GO:0030048 actin filament-based movement; GO:0065008 regulation of biological quality; GO:0070252 actin-mediated cell contraction; GO:0003012 muscle system process; GO:0009116 nucleoside metabolic process; GO:0042278 purine nucleoside metabolic process; GO:0009167 purine ribonucleoside monophosphate metabolic process; GO:0060415 muscle tissue morphogenesis; GO:0009117 nucleotide metabolic process…	GO:0030016 myofibril; GO:0005737 cytoplasm; GO:0032991 macromolecular complex; GO:0099512 supramolecular fiber; GO:0044424 intracellular part; GO:0030018 Z disc; GO:0099080 supramolecular complex; GO:0005623 cell; GO:0031674 I band; GO:0032432 actin filament bundle; GO:0044422 organelle part; GO:0043228 non-membrane-bounded organelle; GO:0005856 cytoskeleton; GO:0044464 cell part; GO:0005622 intr…	GO:0003774 motor activity; GO:1901265 nucleoside phosphate binding; GO:0016817 hydrolase activity, acting on acid anhydrides; GO:0005515 protein binding; GO:0016787 hydrolase activity; GO:0016887 ATPase activity; GO:0097159 organic cyclic compound binding; GO:1901363 heterocyclic compound binding; GO:0008092 cytoskeletal protein binding; GO:0016462 pyrophosphatase activity; GO:0003824 catalytic a…	K17751	MYH6_7; myosin heavy chain 6/7	hsa04260 Cardiac muscle contraction - Homo sapiens (human); hsa04919 Thyroid hormone signaling pathway - Homo sapiens (human); hsa05414 Dilated cardiomyopathy (DCM) - Homo sapiens (human); hsa04261 Adrenergic signaling in cardiomyocytes - Homo sapiens (human); hsa05416 Viral myocarditis - Homo sapiens (human); hsa04022 cGMP-PKG signaling pathway - Homo sapiens (human); hsa05410 Hypertrophic cardi…	IPR002928; IPR004009; IPR027417; IPR001609; IPR027401;	Myosin tail; Myosin, N-terminal, SH3-like; P-loop containing nucleoside triphosphate hydrolase; Myosin head, motor domain; Myosin-like IQ motif-containing domain; _x000D_
P13533	Cardiac Muscle Contraction	Myosin-6	MYH6	965	1.77	Up	0.00363	K	GO:0044085 cellular component biogenesis; GO:0009116 nucleoside metabolic process; GO:0065008 regulation of biological quality; GO:0043009 chordate embryonic development; GO:0060415 muscle tissue morphogenesis; GO:0032989 cellular component morphogenesis; GO:0044237 cellular metabolic process; GO:0008152 metabolic process; GO:0030036 actin cytoskeleton organization; GO:0007507 heart development; …	GO:0043229 intracellular organelle; GO:0043232 intracellular non-membrane-bounded organelle; GO:0044430 cytoskeletal part; GO:0030016 myofibril; GO:0044446 intracellular organelle part; GO:0005737 cytoplasm; GO:0005859 muscle myosin complex; GO:0032991 macromolecular complex; GO:0099512 supramolecular fiber; GO:0044424 intracellular part; GO:0005829 cytosol; GO:0099080 supramolecular complex; GO:…	GO:1901265 nucleoside phosphate binding; GO:0003774 motor activity; GO:0016791 phosphatase activity; GO:0004722 protein serine/threonine phosphatase activity; GO:0019901 protein kinase binding; GO:0017018 myosin phosphatase activity; GO:0016817 hydrolase activity, acting on acid anhydrides; GO:0005515 protein binding; GO:0016787 hydrolase activity; GO:0004721 phosphoprotein phosphatase activity; …	K17751	MYH6_7; myosin heavy chain 6/7	hsa04260 Cardiac muscle contraction - Homo sapiens (human); hsa04919 Thyroid hormone signaling pathway - Homo sapiens (human); hsa05414 Dilated cardiomyopathy (DCM) - Homo sapiens (human); hsa04261 Adrenergic signaling in cardiomyocytes - Homo sapiens (human); hsa05416 Viral myocarditis - Homo sapiens (human); hsa04022 cGMP-PKG signaling pathway - Homo sapiens (human); hsa05410 Hypertrophic cardi…	IPR002928; IPR004009; IPR027417; IPR001609; IPR027401;	Myosin tail; Myosin, N-terminal, SH3-like; P-loop containing nucleoside triphosphate hydrolase; Myosin head, motor domain; Myosin-like IQ motif-containing domain; _x000D_
P13533	Cardiac Muscle Contraction	Myosin-6	MYH6	235	1.464	Up	0.00832	K	GO:0044085 cellular component biogenesis; GO:0009116 nucleoside metabolic process; GO:0065008 regulation of biological quality; GO:0043009 chordate embryonic development; GO:0060415 muscle tissue morphogenesis; GO:0032989 cellular component morphogenesis; GO:0044237 cellular metabolic process; GO:0008152 metabolic process; GO:0030036 actin cytoskeleton organization; GO:0007507 heart development; …	GO:0043229 intracellular organelle; GO:0043232 intracellular non-membrane-bounded organelle; GO:0044430 cytoskeletal part; GO:0030016 myofibril; GO:0044446 intracellular organelle part; GO:0005737 cytoplasm; GO:0005859 muscle myosin complex; GO:0032991 macromolecular complex; GO:0099512 supramolecular fiber; GO:0044424 intracellular part; GO:0005829 cytosol; GO:0099080 supramolecular complex; GO:…	GO:1901265 nucleoside phosphate binding; GO:0003774 motor activity; GO:0016791 phosphatase activity; GO:0004722 protein serine/threonine phosphatase activity; GO:0019901 protein kinase binding; GO:0017018 myosin phosphatase activity; GO:0016817 hydrolase activity, acting on acid anhydrides; GO:0005515 protein binding; GO:0016787 hydrolase activity; GO:0004721 phosphoprotein phosphatase activity; …	K17751	MYH6_7; myosin heavy chain 6/7	hsa04260 Cardiac muscle contraction - Homo sapiens (human); hsa04919 Thyroid hormone signaling pathway - Homo sapiens (human); hsa05414 Dilated cardiomyopathy (DCM) - Homo sapiens (human); hsa04261 Adrenergic signaling in cardiomyocytes - Homo sapiens (human); hsa05416 Viral myocarditis - Homo sapiens (human); hsa04022 cGMP-PKG signaling pathway - Homo sapiens (human); hsa05410 Hypertrophic cardi…	IPR002928; IPR004009; IPR027417; IPR001609; IPR027401;	Myosin tail; Myosin, N-terminal, SH3-like; P-loop containing nucleoside triphosphate hydrolase; Myosin head, motor domain; Myosin-like IQ motif-containing domain; _x000D_
P13533	Cardiac Muscle Contraction	Myosin-6	MYH6	1418	1.638	Up	0.00215	K	GO:0044085 cellular component biogenesis; GO:0009116 nucleoside metabolic process; GO:0065008 regulation of biological quality; GO:0043009 chordate embryonic development; GO:0060415 muscle tissue morphogenesis; GO:0032989 cellular component morphogenesis; GO:0044237 cellular metabolic process; GO:0008152 metabolic process; GO:0030036 actin cytoskeleton organization; GO:0007507 heart development; …	GO:0043229 intracellular organelle; GO:0043232 intracellular non-membrane-bounded organelle; GO:0044430 cytoskeletal part; GO:0030016 myofibril; GO:0044446 intracellular organelle part; GO:0005737 cytoplasm; GO:0005859 muscle myosin complex; GO:0032991 macromolecular complex; GO:0099512 supramolecular fiber; GO:0044424 intracellular part; GO:0005829 cytosol; GO:0099080 supramolecular complex; GO:…	GO:1901265 nucleoside phosphate binding; GO:0003774 motor activity; GO:0016791 phosphatase activity; GO:0004722 protein serine/threonine phosphatase activity; GO:0019901 protein kinase binding; GO:0017018 myosin phosphatase activity; GO:0016817 hydrolase activity, acting on acid anhydrides; GO:0005515 protein binding; GO:0016787 hydrolase activity; GO:0004721 phosphoprotein phosphatase activity; …	K17751	MYH6_7; myosin heavy chain 6/7	hsa04260 Cardiac muscle contraction - Homo sapiens (human); hsa04919 Thyroid hormone signaling pathway - Homo sapiens (human); hsa05414 Dilated cardiomyopathy (DCM) - Homo sapiens (human); hsa04261 Adrenergic signaling in cardiomyocytes - Homo sapiens (human); hsa05416 Viral myocarditis - Homo sapiens (human); hsa04022 cGMP-PKG signaling pathway - Homo sapiens (human); hsa05410 Hypertrophic cardi…	IPR002928; IPR004009; IPR027417; IPR001609; IPR027401;	Myosin tail; Myosin, N-terminal, SH3-like; P-loop containing nucleoside triphosphate hydrolase; Myosin head, motor domain; Myosin-like IQ motif-containing domain; _x000D_
P13533	Cardiac Muscle Contraction	Myosin-6	MYH6	552	0.375	Down	1.11e-05	K	GO:0044085 cellular component biogenesis; GO:0009116 nucleoside metabolic process; GO:0065008 regulation of biological quality; GO:0043009 chordate embryonic development; GO:0060415 muscle tissue morphogenesis; GO:0032989 cellular component morphogenesis; GO:0044237 cellular metabolic process; GO:0008152 metabolic process; GO:0030036 actin cytoskeleton organization; GO:0007507 heart development; …	GO:0043229 intracellular organelle; GO:0043232 intracellular non-membrane-bounded organelle; GO:0044430 cytoskeletal part; GO:0030016 myofibril; GO:0044446 intracellular organelle part; GO:0005737 cytoplasm; GO:0005859 muscle myosin complex; GO:0032991 macromolecular complex; GO:0099512 supramolecular fiber; GO:0044424 intracellular part; GO:0005829 cytosol; GO:0099080 supramolecular complex; GO:…	GO:1901265 nucleoside phosphate binding; GO:0003774 motor activity; GO:0016791 phosphatase activity; GO:0004722 protein serine/threonine phosphatase activity; GO:0019901 protein kinase binding; GO:0017018 myosin phosphatase activity; GO:0016817 hydrolase activity, acting on acid anhydrides; GO:0005515 protein binding; GO:0016787 hydrolase activity; GO:0004721 phosphoprotein phosphatase activity; …	K17751	MYH6_7; myosin heavy chain 6/7	hsa04260 Cardiac muscle contraction - Homo sapiens (human); hsa04919 Thyroid hormone signaling pathway - Homo sapiens (human); hsa05414 Dilated cardiomyopathy (DCM) - Homo sapiens (human); hsa04261 Adrenergic signaling in cardiomyocytes - Homo sapiens (human); hsa05416 Viral myocarditis - Homo sapiens (human); hsa04022 cGMP-PKG signaling pathway - Homo sapiens (human); hsa05410 Hypertrophic cardi…	IPR002928; IPR004009; IPR027417; IPR001609; IPR027401;	Myosin tail; Myosin, N-terminal, SH3-like; P-loop containing nucleoside triphosphate hydrolase; Myosin head, motor domain; Myosin-like IQ motif-containing domain; _x000D_
P13533	Cardiac Muscle Contraction	Myosin-6	MYH6	1860	0.59	Down	0.00569	K	GO:0044085 cellular component biogenesis; GO:0009116 nucleoside metabolic process; GO:0065008 regulation of biological quality; GO:0043009 chordate embryonic development; GO:0060415 muscle tissue morphogenesis; GO:0032989 cellular component morphogenesis; GO:0044237 cellular metabolic process; GO:0008152 metabolic process; GO:0030036 actin cytoskeleton organization; GO:0007507 heart development; …	GO:0043229 intracellular organelle; GO:0043232 intracellular non-membrane-bounded organelle; GO:0044430 cytoskeletal part; GO:0030016 myofibril; GO:0044446 intracellular organelle part; GO:0005737 cytoplasm; GO:0005859 muscle myosin complex; GO:0032991 macromolecular complex; GO:0099512 supramolecular fiber; GO:0044424 intracellular part; GO:0005829 cytosol; GO:0099080 supramolecular complex; GO:…	GO:1901265 nucleoside phosphate binding; GO:0003774 motor activity; GO:0016791 phosphatase activity; GO:0004722 protein serine/threonine phosphatase activity; GO:0019901 protein kinase binding; GO:0017018 myosin phosphatase activity; GO:0016817 hydrolase activity, acting on acid anhydrides; GO:0005515 protein binding; GO:0016787 hydrolase activity; GO:0004721 phosphoprotein phosphatase activity; …	K17751	MYH6_7; myosin heavy chain 6/7	hsa04260 Cardiac muscle contraction - Homo sapiens (human); hsa04919 Thyroid hormone signaling pathway - Homo sapiens (human); hsa05414 Dilated cardiomyopathy (DCM) - Homo sapiens (human); hsa04261 Adrenergic signaling in cardiomyocytes - Homo sapiens (human); hsa05416 Viral myocarditis - Homo sapiens (human); hsa04022 cGMP-PKG signaling pathway - Homo sapiens (human); hsa05410 Hypertrophic cardi…	IPR002928; IPR004009; IPR027417; IPR001609; IPR027401;	Myosin tail; Myosin, N-terminal, SH3-like; P-loop containing nucleoside triphosphate hydrolase; Myosin head, motor domain; Myosin-like IQ motif-containing domain; _x000D_
P13533	Cardiac Muscle Contraction	Myosin-6	MYH6	560	0.609	Down	0.000662	K	GO:0044085 cellular component biogenesis; GO:0009116 nucleoside metabolic process; GO:0065008 regulation of biological quality; GO:0043009 chordate embryonic development; GO:0060415 muscle tissue morphogenesis; GO:0032989 cellular component morphogenesis; GO:0044237 cellular metabolic process; GO:0008152 metabolic process; GO:0030036 actin cytoskeleton organization; GO:0007507 heart development; …	GO:0043229 intracellular organelle; GO:0043232 intracellular non-membrane-bounded organelle; GO:0044430 cytoskeletal part; GO:0030016 myofibril; GO:0044446 intracellular organelle part; GO:0005737 cytoplasm; GO:0005859 muscle myosin complex; GO:0032991 macromolecular complex; GO:0099512 supramolecular fiber; GO:0044424 intracellular part; GO:0005829 cytosol; GO:0099080 supramolecular complex; GO:…	GO:1901265 nucleoside phosphate binding; GO:0003774 motor activity; GO:0016791 phosphatase activity; GO:0004722 protein serine/threonine phosphatase activity; GO:0019901 protein kinase binding; GO:0017018 myosin phosphatase activity; GO:0016817 hydrolase activity, acting on acid anhydrides; GO:0005515 protein binding; GO:0016787 hydrolase activity; GO:0004721 phosphoprotein phosphatase activity; …	K17751	MYH6_7; myosin heavy chain 6/7	hsa04260 Cardiac muscle contraction - Homo sapiens (human); hsa04919 Thyroid hormone signaling pathway - Homo sapiens (human); hsa05414 Dilated cardiomyopathy (DCM) - Homo sapiens (human); hsa04261 Adrenergic signaling in cardiomyocytes - Homo sapiens (human); hsa05416 Viral myocarditis - Homo sapiens (human); hsa04022 cGMP-PKG signaling pathway - Homo sapiens (human); hsa05410 Hypertrophic cardi…	IPR002928; IPR004009; IPR027417; IPR001609; IPR027401;	Myosin tail; Myosin, N-terminal, SH3-like; P-loop containing nucleoside triphosphate hydrolase; Myosin head, motor domain; Myosin-like IQ motif-containing domain; _x000D_
P13533	Cardiac Muscle Contraction	Myosin-6	MYH6	566	0.503	Down	0.0122	K	GO:0044085 cellular component biogenesis; GO:0009116 nucleoside metabolic process; GO:0065008 regulation of biological quality; GO:0043009 chordate embryonic development; GO:0060415 muscle tissue morphogenesis; GO:0032989 cellular component morphogenesis; GO:0044237 cellular metabolic process; GO:0008152 metabolic process; GO:0030036 actin cytoskeleton organization; GO:0007507 heart development; …	GO:0043229 intracellular organelle; GO:0043232 intracellular non-membrane-bounded organelle; GO:0044430 cytoskeletal part; GO:0030016 myofibril; GO:0044446 intracellular organelle part; GO:0005737 cytoplasm; GO:0005859 muscle myosin complex; GO:0032991 macromolecular complex; GO:0099512 supramolecular fiber; GO:0044424 intracellular part; GO:0005829 cytosol; GO:0099080 supramolecular complex; GO:…	GO:1901265 nucleoside phosphate binding; GO:0003774 motor activity; GO:0016791 phosphatase activity; GO:0004722 protein serine/threonine phosphatase activity; GO:0019901 protein kinase binding; GO:0017018 myosin phosphatase activity; GO:0016817 hydrolase activity, acting on acid anhydrides; GO:0005515 protein binding; GO:0016787 hydrolase activity; GO:0004721 phosphoprotein phosphatase activity; …	K17751	MYH6_7; myosin heavy chain 6/7	hsa04260 Cardiac muscle contraction - Homo sapiens (human); hsa04919 Thyroid hormone signaling pathway - Homo sapiens (human); hsa05414 Dilated cardiomyopathy (DCM) - Homo sapiens (human); hsa04261 Adrenergic signaling in cardiomyocytes - Homo sapiens (human); hsa05416 Viral myocarditis - Homo sapiens (human); hsa04022 cGMP-PKG signaling pathway - Homo sapiens (human); hsa05410 Hypertrophic cardi…	IPR002928; IPR004009; IPR027417; IPR001609; IPR027401;	Myosin tail; Myosin, N-terminal, SH3-like; P-loop containing nucleoside triphosphate hydrolase; Myosin head, motor domain; Myosin-like IQ motif-containing domain; _x000D_
P13533	Cardiac Muscle Contraction	Myosin-6	MYH6	72	0.544	Down	0.0107	K	GO:0044085 cellular component biogenesis; GO:0009116 nucleoside metabolic process; GO:0065008 regulation of biological quality; GO:0043009 chordate embryonic development; GO:0060415 muscle tissue morphogenesis; GO:0032989 cellular component morphogenesis; GO:0044237 cellular metabolic process; GO:0008152 metabolic process; GO:0030036 actin cytoskeleton organization; GO:0007507 heart development; …	GO:0043229 intracellular organelle; GO:0043232 intracellular non-membrane-bounded organelle; GO:0044430 cytoskeletal part; GO:0030016 myofibril; GO:0044446 intracellular organelle part; GO:0005737 cytoplasm; GO:0005859 muscle myosin complex; GO:0032991 macromolecular complex; GO:0099512 supramolecular fiber; GO:0044424 intracellular part; GO:0005829 cytosol; GO:0099080 supramolecular complex; GO:…	GO:1901265 nucleoside phosphate binding; GO:0003774 motor activity; GO:0016791 phosphatase activity; GO:0004722 protein serine/threonine phosphatase activity; GO:0019901 protein kinase binding; GO:0017018 myosin phosphatase activity; GO:0016817 hydrolase activity, acting on acid anhydrides; GO:0005515 protein binding; GO:0016787 hydrolase activity; GO:0004721 phosphoprotein phosphatase activity; …	K17751	MYH6_7; myosin heavy chain 6/7	hsa04260 Cardiac muscle contraction - Homo sapiens (human); hsa04919 Thyroid hormone signaling pathway - Homo sapiens (human); hsa05414 Dilated cardiomyopathy (DCM) - Homo sapiens (human); hsa04261 Adrenergic signaling in cardiomyocytes - Homo sapiens (human); hsa05416 Viral myocarditis - Homo sapiens (human); hsa04022 cGMP-PKG signaling pathway - Homo sapiens (human); hsa05410 Hypertrophic cardi…	IPR002928; IPR004009; IPR027417; IPR001609; IPR027401;	Myosin tail; Myosin, N-terminal, SH3-like; P-loop containing nucleoside triphosphate hydrolase; Myosin head, motor domain; Myosin-like IQ motif-containing domain; _x000D_
P13533	Cardiac Muscle Contraction	Myosin-6	MYH6	599	0.533	Down	0.00414	K	GO:0044085 cellular component biogenesis; GO:0009116 nucleoside metabolic process; GO:0065008 regulation of biological quality; GO:0043009 chordate embryonic development; GO:0060415 muscle tissue morphogenesis; GO:0032989 cellular component morphogenesis; GO:0044237 cellular metabolic process; GO:0008152 metabolic process; GO:0030036 actin cytoskeleton organization; GO:0007507 heart development; …	GO:0043229 intracellular organelle; GO:0043232 intracellular non-membrane-bounded organelle; GO:0044430 cytoskeletal part; GO:0030016 myofibril; GO:0044446 intracellular organelle part; GO:0005737 cytoplasm; GO:0005859 muscle myosin complex; GO:0032991 macromolecular complex; GO:0099512 supramolecular fiber; GO:0044424 intracellular part; GO:0005829 cytosol; GO:0099080 supramolecular complex; GO:…	GO:1901265 nucleoside phosphate binding; GO:0003774 motor activity; GO:0016791 phosphatase activity; GO:0004722 protein serine/threonine phosphatase activity; GO:0019901 protein kinase binding; GO:0017018 myosin phosphatase activity; GO:0016817 hydrolase activity, acting on acid anhydrides; GO:0005515 protein binding; GO:0016787 hydrolase activity; GO:0004721 phosphoprotein phosphatase activity; …	K17751	MYH6_7; myosin heavy chain 6/7	hsa04260 Cardiac muscle contraction - Homo sapiens (human); hsa04919 Thyroid hormone signaling pathway - Homo sapiens (human); hsa05414 Dilated cardiomyopathy (DCM) - Homo sapiens (human); hsa04261 Adrenergic signaling in cardiomyocytes - Homo sapiens (human); hsa05416 Viral myocarditis - Homo sapiens (human); hsa04022 cGMP-PKG signaling pathway - Homo sapiens (human); hsa05410 Hypertrophic cardi…	IPR002928; IPR004009; IPR027417; IPR001609; IPR027401;	Myosin tail; Myosin, N-terminal, SH3-like; P-loop containing nucleoside triphosphate hydrolase; Myosin head, motor domain; Myosin-like IQ motif-containing domain; _x000D_
P13533	Cardiac Muscle Contraction	Myosin-6	MYH6	1018	0.507	Down	0.000754	K	GO:0044085 cellular component biogenesis; GO:0009116 nucleoside metabolic process; GO:0065008 regulation of biological quality; GO:0043009 chordate embryonic development; GO:0060415 muscle tissue morphogenesis; GO:0032989 cellular component morphogenesis; GO:0044237 cellular metabolic process; GO:0008152 metabolic process; GO:0030036 actin cytoskeleton organization; GO:0007507 heart development; …	GO:0043229 intracellular organelle; GO:0043232 intracellular non-membrane-bounded organelle; GO:0044430 cytoskeletal part; GO:0030016 myofibril; GO:0044446 intracellular organelle part; GO:0005737 cytoplasm; GO:0005859 muscle myosin complex; GO:0032991 macromolecular complex; GO:0099512 supramolecular fiber; GO:0044424 intracellular part; GO:0005829 cytosol; GO:0099080 supramolecular complex; GO:…	GO:1901265 nucleoside phosphate binding; GO:0003774 motor activity; GO:0016791 phosphatase activity; GO:0004722 protein serine/threonine phosphatase activity; GO:0019901 protein kinase binding; GO:0017018 myosin phosphatase activity; GO:0016817 hydrolase activity, acting on acid anhydrides; GO:0005515 protein binding; GO:0016787 hydrolase activity; GO:0004721 phosphoprotein phosphatase activity; …	K17751	MYH6_7; myosin heavy chain 6/7	hsa04260 Cardiac muscle contraction - Homo sapiens (human); hsa04919 Thyroid hormone signaling pathway - Homo sapiens (human); hsa05414 Dilated cardiomyopathy (DCM) - Homo sapiens (human); hsa04261 Adrenergic signaling in cardiomyocytes - Homo sapiens (human); hsa05416 Viral myocarditis - Homo sapiens (human); hsa04022 cGMP-PKG signaling pathway - Homo sapiens (human); hsa05410 Hypertrophic cardi…	IPR002928; IPR004009; IPR027417; IPR001609; IPR027401;	Myosin tail; Myosin, N-terminal, SH3-like; P-loop containing nucleoside triphosphate hydrolase; Myosin head, motor domain; Myosin-like IQ motif-containing domain; _x000D_
P13533	Cardiac Muscle Contraction	Myosin-6	MYH6	430	0.561	Down	0.00271	K	GO:0044085 cellular component biogenesis; GO:0009116 nucleoside metabolic process; GO:0065008 regulation of biological quality; GO:0043009 chordate embryonic development; GO:0060415 muscle tissue morphogenesis; GO:0032989 cellular component morphogenesis; GO:0044237 cellular metabolic process; GO:0008152 metabolic process; GO:0030036 actin cytoskeleton organization; GO:0007507 heart development; …	GO:0043229 intracellular organelle; GO:0043232 intracellular non-membrane-bounded organelle; GO:0044430 cytoskeletal part; GO:0030016 myofibril; GO:0044446 intracellular organelle part; GO:0005737 cytoplasm; GO:0005859 muscle myosin complex; GO:0032991 macromolecular complex; GO:0099512 supramolecular fiber; GO:0044424 intracellular part; GO:0005829 cytosol; GO:0099080 supramolecular complex; GO:…	GO:1901265 nucleoside phosphate binding; GO:0003774 motor activity; GO:0016791 phosphatase activity; GO:0004722 protein serine/threonine phosphatase activity; GO:0019901 protein kinase binding; GO:0017018 myosin phosphatase activity; GO:0016817 hydrolase activity, acting on acid anhydrides; GO:0005515 protein binding; GO:0016787 hydrolase activity; GO:0004721 phosphoprotein phosphatase activity; …	K17751	MYH6_7; myosin heavy chain 6/7	hsa04260 Cardiac muscle contraction - Homo sapiens (human); hsa04919 Thyroid hormone signaling pathway - Homo sapiens (human); hsa05414 Dilated cardiomyopathy (DCM) - Homo sapiens (human); hsa04261 Adrenergic signaling in cardiomyocytes - Homo sapiens (human); hsa05416 Viral myocarditis - Homo sapiens (human); hsa04022 cGMP-PKG signaling pathway - Homo sapiens (human); hsa05410 Hypertrophic cardi…	IPR002928; IPR004009; IPR027417; IPR001609; IPR027401;	Myosin tail; Myosin, N-terminal, SH3-like; P-loop containing nucleoside triphosphate hydrolase; Myosin head, motor domain; Myosin-like IQ motif-containing domain; _x000D_
P13533	Cardiac Muscle Contraction	Myosin-6	MYH6	1108	0.51	Down	0.0133	K	GO:0044085 cellular component biogenesis; GO:0009116 nucleoside metabolic process; GO:0065008 regulation of biological quality; GO:0043009 chordate embryonic development; GO:0060415 muscle tissue morphogenesis; GO:0032989 cellular component morphogenesis; GO:0044237 cellular metabolic process; GO:0008152 metabolic process; GO:0030036 actin cytoskeleton organization; GO:0007507 heart development; …	GO:0043229 intracellular organelle; GO:0043232 intracellular non-membrane-bounded organelle; GO:0044430 cytoskeletal part; GO:0030016 myofibril; GO:0044446 intracellular organelle part; GO:0005737 cytoplasm; GO:0005859 muscle myosin complex; GO:0032991 macromolecular complex; GO:0099512 supramolecular fiber; GO:0044424 intracellular part; GO:0005829 cytosol; GO:0099080 supramolecular complex; GO:…	GO:1901265 nucleoside phosphate binding; GO:0003774 motor activity; GO:0016791 phosphatase activity; GO:0004722 protein serine/threonine phosphatase activity; GO:0019901 protein kinase binding; GO:0017018 myosin phosphatase activity; GO:0016817 hydrolase activity, acting on acid anhydrides; GO:0005515 protein binding; GO:0016787 hydrolase activity; GO:0004721 phosphoprotein phosphatase activity; …	K17751	MYH6_7; myosin heavy chain 6/7	hsa04260 Cardiac muscle contraction - Homo sapiens (human); hsa04919 Thyroid hormone signaling pathway - Homo sapiens (human); hsa05414 Dilated cardiomyopathy (DCM) - Homo sapiens (human); hsa04261 Adrenergic signaling in cardiomyocytes - Homo sapiens (human); hsa05416 Viral myocarditis - Homo sapiens (human); hsa04022 cGMP-PKG signaling pathway - Homo sapiens (human); hsa05410 Hypertrophic cardi…	IPR002928; IPR004009; IPR027417; IPR001609; IPR027401;	Myosin tail; Myosin, N-terminal, SH3-like; P-loop containing nucleoside triphosphate hydrolase; Myosin head, motor domain; Myosin-like IQ motif-containing domain; _x000D_
P13533	Cardiac Muscle Contraction	Myosin-6	MYH6	843	0.091	Down	4.2e-05	K	GO:0044085 cellular component biogenesis; GO:0009116 nucleoside metabolic process; GO:0065008 regulation of biological quality; GO:0043009 chordate embryonic development; GO:0060415 muscle tissue morphogenesis; GO:0032989 cellular component morphogenesis; GO:0044237 cellular metabolic process; GO:0008152 metabolic process; GO:0030036 actin cytoskeleton organization; GO:0007507 heart development; …	GO:0043229 intracellular organelle; GO:0043232 intracellular non-membrane-bounded organelle; GO:0044430 cytoskeletal part; GO:0030016 myofibril; GO:0044446 intracellular organelle part; GO:0005737 cytoplasm; GO:0005859 muscle myosin complex; GO:0032991 macromolecular complex; GO:0099512 supramolecular fiber; GO:0044424 intracellular part; GO:0005829 cytosol; GO:0099080 supramolecular complex; GO:…	GO:1901265 nucleoside phosphate binding; GO:0003774 motor activity; GO:0016791 phosphatase activity; GO:0004722 protein serine/threonine phosphatase activity; GO:0019901 protein kinase binding; GO:0017018 myosin phosphatase activity; GO:0016817 hydrolase activity, acting on acid anhydrides; GO:0005515 protein binding; GO:0016787 hydrolase activity; GO:0004721 phosphoprotein phosphatase activity; …	K17751	MYH6_7; myosin heavy chain 6/7	hsa04260 Cardiac muscle contraction - Homo sapiens (human); hsa04919 Thyroid hormone signaling pathway - Homo sapiens (human); hsa05414 Dilated cardiomyopathy (DCM) - Homo sapiens (human); hsa04261 Adrenergic signaling in cardiomyocytes - Homo sapiens (human); hsa05416 Viral myocarditis - Homo sapiens (human); hsa04022 cGMP-PKG signaling pathway - Homo sapiens (human); hsa05410 Hypertrophic cardi…	IPR002928; IPR004009; IPR027417; IPR001609; IPR027401;	Myosin tail; Myosin, N-terminal, SH3-like; P-loop containing nucleoside triphosphate hydrolase; Myosin head, motor domain; Myosin-like IQ motif-containing domain; _x000D_
P13533	Cardiac Muscle Contraction	Myosin-6	MYH6	849	0.669	Down	0.00257	K	GO:0044085 cellular component biogenesis; GO:0009116 nucleoside metabolic process; GO:0065008 regulation of biological quality; GO:0043009 chordate embryonic development; GO:0060415 muscle tissue morphogenesis; GO:0032989 cellular component morphogenesis; GO:0044237 cellular metabolic process; GO:0008152 metabolic process; GO:0030036 actin cytoskeleton organization; GO:0007507 heart development; …	GO:0043229 intracellular organelle; GO:0043232 intracellular non-membrane-bounded organelle; GO:0044430 cytoskeletal part; GO:0030016 myofibril; GO:0044446 intracellular organelle part; GO:0005737 cytoplasm; GO:0005859 muscle myosin complex; GO:0032991 macromolecular complex; GO:0099512 supramolecular fiber; GO:0044424 intracellular part; GO:0005829 cytosol; GO:0099080 supramolecular complex; GO:…	GO:1901265 nucleoside phosphate binding; GO:0003774 motor activity; GO:0016791 phosphatase activity; GO:0004722 protein serine/threonine phosphatase activity; GO:0019901 protein kinase binding; GO:0017018 myosin phosphatase activity; GO:0016817 hydrolase activity, acting on acid anhydrides; GO:0005515 protein binding; GO:0016787 hydrolase activity; GO:0004721 phosphoprotein phosphatase activity; …	K17751	MYH6_7; myosin heavy chain 6/7	hsa04260 Cardiac muscle contraction - Homo sapiens (human); hsa04919 Thyroid hormone signaling pathway - Homo sapiens (human); hsa05414 Dilated cardiomyopathy (DCM) - Homo sapiens (human); hsa04261 Adrenergic signaling in cardiomyocytes - Homo sapiens (human); hsa05416 Viral myocarditis - Homo sapiens (human); hsa04022 cGMP-PKG signaling pathway - Homo sapiens (human); hsa05410 Hypertrophic cardi…	IPR002928; IPR004009; IPR027417; IPR001609; IPR027401;	Myosin tail; Myosin, N-terminal, SH3-like; P-loop containing nucleoside triphosphate hydrolase; Myosin head, motor domain; Myosin-like IQ motif-containing domain; _x000D_
P13533	Cardiac Muscle Contraction	Myosin-6	MYH6	612	0.072	Down	0.00763	K	GO:0044085 cellular component biogenesis; GO:0009116 nucleoside metabolic process; GO:0065008 regulation of biological quality; GO:0043009 chordate embryonic development; GO:0060415 muscle tissue morphogenesis; GO:0032989 cellular component morphogenesis; GO:0044237 cellular metabolic process; GO:0008152 metabolic process; GO:0030036 actin cytoskeleton organization; GO:0007507 heart development; …	GO:0043229 intracellular organelle; GO:0043232 intracellular non-membrane-bounded organelle; GO:0044430 cytoskeletal part; GO:0030016 myofibril; GO:0044446 intracellular organelle part; GO:0005737 cytoplasm; GO:0005859 muscle myosin complex; GO:0032991 macromolecular complex; GO:0099512 supramolecular fiber; GO:0044424 intracellular part; GO:0005829 cytosol; GO:0099080 supramolecular complex; GO:…	GO:1901265 nucleoside phosphate binding; GO:0003774 motor activity; GO:0016791 phosphatase activity; GO:0004722 protein serine/threonine phosphatase activity; GO:0019901 protein kinase binding; GO:0017018 myosin phosphatase activity; GO:0016817 hydrolase activity, acting on acid anhydrides; GO:0005515 protein binding; GO:0016787 hydrolase activity; GO:0004721 phosphoprotein phosphatase activity; …	K17751	MYH6_7; myosin heavy chain 6/7	hsa04260 Cardiac muscle contraction - Homo sapiens (human); hsa04919 Thyroid hormone signaling pathway - Homo sapiens (human); hsa05414 Dilated cardiomyopathy (DCM) - Homo sapiens (human); hsa04261 Adrenergic signaling in cardiomyocytes - Homo sapiens (human); hsa05416 Viral myocarditis - Homo sapiens (human); hsa04022 cGMP-PKG signaling pathway - Homo sapiens (human); hsa05410 Hypertrophic cardi…	IPR002928; IPR004009; IPR027417; IPR001609; IPR027401;	Myosin tail; Myosin, N-terminal, SH3-like; P-loop containing nucleoside triphosphate hydrolase; Myosin head, motor domain; Myosin-like IQ motif-containing domain; _x000D_
P13533	Cardiac Muscle Contraction	Myosin-6	MYH6	1296	0.7	Down	0.000719	K	GO:0044085 cellular component biogenesis; GO:0009116 nucleoside metabolic process; GO:0065008 regulation of biological quality; GO:0043009 chordate embryonic development; GO:0060415 muscle tissue morphogenesis; GO:0032989 cellular component morphogenesis; GO:0044237 cellular metabolic process; GO:0008152 metabolic process; GO:0030036 actin cytoskeleton organization; GO:0007507 heart development; …	GO:0043229 intracellular organelle; GO:0043232 intracellular non-membrane-bounded organelle; GO:0044430 cytoskeletal part; GO:0030016 myofibril; GO:0044446 intracellular organelle part; GO:0005737 cytoplasm; GO:0005859 muscle myosin complex; GO:0032991 macromolecular complex; GO:0099512 supramolecular fiber; GO:0044424 intracellular part; GO:0005829 cytosol; GO:0099080 supramolecular complex; GO:…	GO:1901265 nucleoside phosphate binding; GO:0003774 motor activity; GO:0016791 phosphatase activity; GO:0004722 protein serine/threonine phosphatase activity; GO:0019901 protein kinase binding; GO:0017018 myosin phosphatase activity; GO:0016817 hydrolase activity, acting on acid anhydrides; GO:0005515 protein binding; GO:0016787 hydrolase activity; GO:0004721 phosphoprotein phosphatase activity; …	K17751	MYH6_7; myosin heavy chain 6/7	hsa04260 Cardiac muscle contraction - Homo sapiens (human); hsa04919 Thyroid hormone signaling pathway - Homo sapiens (human); hsa05414 Dilated cardiomyopathy (DCM) - Homo sapiens (human); hsa04261 Adrenergic signaling in cardiomyocytes - Homo sapiens (human); hsa05416 Viral myocarditis - Homo sapiens (human); hsa04022 cGMP-PKG signaling pathway - Homo sapiens (human); hsa05410 Hypertrophic cardi…	IPR002928; IPR004009; IPR027417; IPR001609; IPR027401;	Myosin tail; Myosin, N-terminal, SH3-like; P-loop containing nucleoside triphosphate hydrolase; Myosin head, motor domain; Myosin-like IQ motif-containing domain; _x000D_
P13533	Cardiac Muscle Contraction	Myosin-6	MYH6	48	0.635	Down	0.00715	K	GO:0044085 cellular component biogenesis; GO:0009116 nucleoside metabolic process; GO:0065008 regulation of biological quality; GO:0043009 chordate embryonic development; GO:0060415 muscle tissue morphogenesis; GO:0032989 cellular component morphogenesis; GO:0044237 cellular metabolic process; GO:0008152 metabolic process; GO:0030036 actin cytoskeleton organization; GO:0007507 heart development; …	GO:0043229 intracellular organelle; GO:0043232 intracellular non-membrane-bounded organelle; GO:0044430 cytoskeletal part; GO:0030016 myofibril; GO:0044446 intracellular organelle part; GO:0005737 cytoplasm; GO:0005859 muscle myosin complex; GO:0032991 macromolecular complex; GO:0099512 supramolecular fiber; GO:0044424 intracellular part; GO:0005829 cytosol; GO:0099080 supramolecular complex; GO:…	GO:1901265 nucleoside phosphate binding; GO:0003774 motor activity; GO:0016791 phosphatase activity; GO:0004722 protein serine/threonine phosphatase activity; GO:0019901 protein kinase binding; GO:0017018 myosin phosphatase activity; GO:0016817 hydrolase activity, acting on acid anhydrides; GO:0005515 protein binding; GO:0016787 hydrolase activity; GO:0004721 phosphoprotein phosphatase activity; …	K17751	MYH6_7; myosin heavy chain 6/7	hsa04260 Cardiac muscle contraction - Homo sapiens (human); hsa04919 Thyroid hormone signaling pathway - Homo sapiens (human); hsa05414 Dilated cardiomyopathy (DCM) - Homo sapiens (human); hsa04261 Adrenergic signaling in cardiomyocytes - Homo sapiens (human); hsa05416 Viral myocarditis - Homo sapiens (human); hsa04022 cGMP-PKG signaling pathway - Homo sapiens (human); hsa05410 Hypertrophic cardi…	IPR002928; IPR004009; IPR027417; IPR001609; IPR027401;	Myosin tail; Myosin, N-terminal, SH3-like; P-loop containing nucleoside triphosphate hydrolase; Myosin head, motor domain; Myosin-like IQ motif-containing domain; _x000D_
P13533	Cardiac Muscle Contraction	Myosin-6	MYH6	953	0.523	Down	0.0012	K	GO:0044085 cellular component biogenesis; GO:0009116 nucleoside metabolic process; GO:0065008 regulation of biological quality; GO:0043009 chordate embryonic development; GO:0060415 muscle tissue morphogenesis; GO:0032989 cellular component morphogenesis; GO:0044237 cellular metabolic process; GO:0008152 metabolic process; GO:0030036 actin cytoskeleton organization; GO:0007507 heart development; …	GO:0043229 intracellular organelle; GO:0043232 intracellular non-membrane-bounded organelle; GO:0044430 cytoskeletal part; GO:0030016 myofibril; GO:0044446 intracellular organelle part; GO:0005737 cytoplasm; GO:0005859 muscle myosin complex; GO:0032991 macromolecular complex; GO:0099512 supramolecular fiber; GO:0044424 intracellular part; GO:0005829 cytosol; GO:0099080 supramolecular complex; GO:…	GO:1901265 nucleoside phosphate binding; GO:0003774 motor activity; GO:0016791 phosphatase activity; GO:0004722 protein serine/threonine phosphatase activity; GO:0019901 protein kinase binding; GO:0017018 myosin phosphatase activity; GO:0016817 hydrolase activity, acting on acid anhydrides; GO:0005515 protein binding; GO:0016787 hydrolase activity; GO:0004721 phosphoprotein phosphatase activity; …	K17751	MYH6_7; myosin heavy chain 6/7	hsa04260 Cardiac muscle contraction - Homo sapiens (human); hsa04919 Thyroid hormone signaling pathway - Homo sapiens (human); hsa05414 Dilated cardiomyopathy (DCM) - Homo sapiens (human); hsa04261 Adrenergic signaling in cardiomyocytes - Homo sapiens (human); hsa05416 Viral myocarditis - Homo sapiens (human); hsa04022 cGMP-PKG signaling pathway - Homo sapiens (human); hsa05410 Hypertrophic cardi…	IPR002928; IPR004009; IPR027417; IPR001609; IPR027401;	Myosin tail; Myosin, N-terminal, SH3-like; P-loop containing nucleoside triphosphate hydrolase; Myosin head, motor domain; Myosin-like IQ motif-containing domain; _x000D_
P13533	Cardiac Muscle Contraction	Myosin-6	MYH6	1318	0.707	Down	0.000326	K	GO:0044085 cellular component biogenesis; GO:0009116 nucleoside metabolic process; GO:0065008 regulation of biological quality; GO:0043009 chordate embryonic development; GO:0060415 muscle tissue morphogenesis; GO:0032989 cellular component morphogenesis; GO:0044237 cellular metabolic process; GO:0008152 metabolic process; GO:0030036 actin cytoskeleton organization; GO:0007507 heart development; …	GO:0043229 intracellular organelle; GO:0043232 intracellular non-membrane-bounded organelle; GO:0044430 cytoskeletal part; GO:0030016 myofibril; GO:0044446 intracellular organelle part; GO:0005737 cytoplasm; GO:0005859 muscle myosin complex; GO:0032991 macromolecular complex; GO:0099512 supramolecular fiber; GO:0044424 intracellular part; GO:0005829 cytosol; GO:0099080 supramolecular complex; GO:…	GO:1901265 nucleoside phosphate binding; GO:0003774 motor activity; GO:0016791 phosphatase activity; GO:0004722 protein serine/threonine phosphatase activity; GO:0019901 protein kinase binding; GO:0017018 myosin phosphatase activity; GO:0016817 hydrolase activity, acting on acid anhydrides; GO:0005515 protein binding; GO:0016787 hydrolase activity; GO:0004721 phosphoprotein phosphatase activity; …	K17751	MYH6_7; myosin heavy chain 6/7	hsa04260 Cardiac muscle contraction - Homo sapiens (human); hsa04919 Thyroid hormone signaling pathway - Homo sapiens (human); hsa05414 Dilated cardiomyopathy (DCM) - Homo sapiens (human); hsa04261 Adrenergic signaling in cardiomyocytes - Homo sapiens (human); hsa05416 Viral myocarditis - Homo sapiens (human); hsa04022 cGMP-PKG signaling pathway - Homo sapiens (human); hsa05410 Hypertrophic cardi…	IPR002928; IPR004009; IPR027417; IPR001609; IPR027401;	Myosin tail; Myosin, N-terminal, SH3-like; P-loop containing nucleoside triphosphate hydrolase; Myosin head, motor domain; Myosin-like IQ motif-containing domain; _x000D_
P13533	Cardiac Muscle Contraction	Myosin-6	MYH6	67	0.447	Down	0.0237	K	GO:0044085 cellular component biogenesis; GO:0009116 nucleoside metabolic process; GO:0065008 regulation of biological quality; GO:0043009 chordate embryonic development; GO:0060415 muscle tissue morphogenesis; GO:0032989 cellular component morphogenesis; GO:0044237 cellular metabolic process; GO:0008152 metabolic process; GO:0030036 actin cytoskeleton organization; GO:0007507 heart development; …	GO:0043229 intracellular organelle; GO:0043232 intracellular non-membrane-bounded organelle; GO:0044430 cytoskeletal part; GO:0030016 myofibril; GO:0044446 intracellular organelle part; GO:0005737 cytoplasm; GO:0005859 muscle myosin complex; GO:0032991 macromolecular complex; GO:0099512 supramolecular fiber; GO:0044424 intracellular part; GO:0005829 cytosol; GO:0099080 supramolecular complex; GO:…	GO:1901265 nucleoside phosphate binding; GO:0003774 motor activity; GO:0016791 phosphatase activity; GO:0004722 protein serine/threonine phosphatase activity; GO:0019901 protein kinase binding; GO:0017018 myosin phosphatase activity; GO:0016817 hydrolase activity, acting on acid anhydrides; GO:0005515 protein binding; GO:0016787 hydrolase activity; GO:0004721 phosphoprotein phosphatase activity; …	K17751	MYH6_7; myosin heavy chain 6/7	hsa04260 Cardiac muscle contraction - Homo sapiens (human); hsa04919 Thyroid hormone signaling pathway - Homo sapiens (human); hsa05414 Dilated cardiomyopathy (DCM) - Homo sapiens (human); hsa04261 Adrenergic signaling in cardiomyocytes - Homo sapiens (human); hsa05416 Viral myocarditis - Homo sapiens (human); hsa04022 cGMP-PKG signaling pathway - Homo sapiens (human); hsa05410 Hypertrophic cardi…	IPR002928; IPR004009; IPR027417; IPR001609; IPR027401;	Myosin tail; Myosin, N-terminal, SH3-like; P-loop containing nucleoside triphosphate hydrolase; Myosin head, motor domain; Myosin-like IQ motif-containing domain; _x000D_
P13533	Cardiac Muscle Contraction	Myosin-6	MYH6	944	0.431	Down	0.0182	K	GO:0044085 cellular component biogenesis; GO:0009116 nucleoside metabolic process; GO:0065008 regulation of biological quality; GO:0043009 chordate embryonic development; GO:0060415 muscle tissue morphogenesis; GO:0032989 cellular component morphogenesis; GO:0044237 cellular metabolic process; GO:0008152 metabolic process; GO:0030036 actin cytoskeleton organization; GO:0007507 heart development; …	GO:0043229 intracellular organelle; GO:0043232 intracellular non-membrane-bounded organelle; GO:0044430 cytoskeletal part; GO:0030016 myofibril; GO:0044446 intracellular organelle part; GO:0005737 cytoplasm; GO:0005859 muscle myosin complex; GO:0032991 macromolecular complex; GO:0099512 supramolecular fiber; GO:0044424 intracellular part; GO:0005829 cytosol; GO:0099080 supramolecular complex; GO:…	GO:1901265 nucleoside phosphate binding; GO:0003774 motor activity; GO:0016791 phosphatase activity; GO:0004722 protein serine/threonine phosphatase activity; GO:0019901 protein kinase binding; GO:0017018 myosin phosphatase activity; GO:0016817 hydrolase activity, acting on acid anhydrides; GO:0005515 protein binding; GO:0016787 hydrolase activity; GO:0004721 phosphoprotein phosphatase activity; …	K17751	MYH6_7; myosin heavy chain 6/7	hsa04260 Cardiac muscle contraction - Homo sapiens (human); hsa04919 Thyroid hormone signaling pathway - Homo sapiens (human); hsa05414 Dilated cardiomyopathy (DCM) - Homo sapiens (human); hsa04261 Adrenergic signaling in cardiomyocytes - Homo sapiens (human); hsa05416 Viral myocarditis - Homo sapiens (human); hsa04022 cGMP-PKG signaling pathway - Homo sapiens (human); hsa05410 Hypertrophic cardi…	IPR002928; IPR004009; IPR027417; IPR001609; IPR027401;	Myosin tail; Myosin, N-terminal, SH3-like; P-loop containing nucleoside triphosphate hydrolase; Myosin head, motor domain; Myosin-like IQ motif-containing domain; _x000D_
P13533	Cardiac Muscle Contraction	Myosin-6	MYH6	1281	0.638	Down	0.00013	K	GO:0044085 cellular component biogenesis; GO:0009116 nucleoside metabolic process; GO:0065008 regulation of biological quality; GO:0043009 chordate embryonic development; GO:0060415 muscle tissue morphogenesis; GO:0032989 cellular component morphogenesis; GO:0044237 cellular metabolic process; GO:0008152 metabolic process; GO:0030036 actin cytoskeleton organization; GO:0007507 heart development; …	GO:0043229 intracellular organelle; GO:0043232 intracellular non-membrane-bounded organelle; GO:0044430 cytoskeletal part; GO:0030016 myofibril; GO:0044446 intracellular organelle part; GO:0005737 cytoplasm; GO:0005859 muscle myosin complex; GO:0032991 macromolecular complex; GO:0099512 supramolecular fiber; GO:0044424 intracellular part; GO:0005829 cytosol; GO:0099080 supramolecular complex; GO:…	GO:1901265 nucleoside phosphate binding; GO:0003774 motor activity; GO:0016791 phosphatase activity; GO:0004722 protein serine/threonine phosphatase activity; GO:0019901 protein kinase binding; GO:0017018 myosin phosphatase activity; GO:0016817 hydrolase activity, acting on acid anhydrides; GO:0005515 protein binding; GO:0016787 hydrolase activity; GO:0004721 phosphoprotein phosphatase activity; …	K17751	MYH6_7; myosin heavy chain 6/7	hsa04260 Cardiac muscle contraction - Homo sapiens (human); hsa04919 Thyroid hormone signaling pathway - Homo sapiens (human); hsa05414 Dilated cardiomyopathy (DCM) - Homo sapiens (human); hsa04261 Adrenergic signaling in cardiomyocytes - Homo sapiens (human); hsa05416 Viral myocarditis - Homo sapiens (human); hsa04022 cGMP-PKG signaling pathway - Homo sapiens (human); hsa05410 Hypertrophic cardi…	IPR002928; IPR004009; IPR027417; IPR001609; IPR027401;	Myosin tail; Myosin, N-terminal, SH3-like; P-loop containing nucleoside triphosphate hydrolase; Myosin head, motor domain; Myosin-like IQ motif-containing domain; _x000D_
P13533	Cardiac Muscle Contraction	Myosin-6	MYH6	83	0.438	Down	0.00451	K	GO:0044085 cellular component biogenesis; GO:0009116 nucleoside metabolic process; GO:0065008 regulation of biological quality; GO:0043009 chordate embryonic development; GO:0060415 muscle tissue morphogenesis; GO:0032989 cellular component morphogenesis; GO:0044237 cellular metabolic process; GO:0008152 metabolic process; GO:0030036 actin cytoskeleton organization; GO:0007507 heart development; …	GO:0043229 intracellular organelle; GO:0043232 intracellular non-membrane-bounded organelle; GO:0044430 cytoskeletal part; GO:0030016 myofibril; GO:0044446 intracellular organelle part; GO:0005737 cytoplasm; GO:0005859 muscle myosin complex; GO:0032991 macromolecular complex; GO:0099512 supramolecular fiber; GO:0044424 intracellular part; GO:0005829 cytosol; GO:0099080 supramolecular complex; GO:…	GO:1901265 nucleoside phosphate binding; GO:0003774 motor activity; GO:0016791 phosphatase activity; GO:0004722 protein serine/threonine phosphatase activity; GO:0019901 protein kinase binding; GO:0017018 myosin phosphatase activity; GO:0016817 hydrolase activity, acting on acid anhydrides; GO:0005515 protein binding; GO:0016787 hydrolase activity; GO:0004721 phosphoprotein phosphatase activity; …	K17751	MYH6_7; myosin heavy chain 6/7	hsa04260 Cardiac muscle contraction - Homo sapiens (human); hsa04919 Thyroid hormone signaling pathway - Homo sapiens (human); hsa05414 Dilated cardiomyopathy (DCM) - Homo sapiens (human); hsa04261 Adrenergic signaling in cardiomyocytes - Homo sapiens (human); hsa05416 Viral myocarditis - Homo sapiens (human); hsa04022 cGMP-PKG signaling pathway - Homo sapiens (human); hsa05410 Hypertrophic cardi…	IPR002928; IPR004009; IPR027417; IPR001609; IPR027401;	Myosin tail; Myosin, N-terminal, SH3-like; P-loop containing nucleoside triphosphate hydrolase; Myosin head, motor domain; Myosin-like IQ motif-containing domain; _x000D_
P13533	Cardiac Muscle Contraction	Myosin-6	MYH6	1075	0.367	Down	0.000955	K	GO:0044085 cellular component biogenesis; GO:0009116 nucleoside metabolic process; GO:0065008 regulation of biological quality; GO:0043009 chordate embryonic development; GO:0060415 muscle tissue morphogenesis; GO:0032989 cellular component morphogenesis; GO:0044237 cellular metabolic process; GO:0008152 metabolic process; GO:0030036 actin cytoskeleton organization; GO:0007507 heart development; …	GO:0043229 intracellular organelle; GO:0043232 intracellular non-membrane-bounded organelle; GO:0044430 cytoskeletal part; GO:0030016 myofibril; GO:0044446 intracellular organelle part; GO:0005737 cytoplasm; GO:0005859 muscle myosin complex; GO:0032991 macromolecular complex; GO:0099512 supramolecular fiber; GO:0044424 intracellular part; GO:0005829 cytosol; GO:0099080 supramolecular complex; GO:…	GO:1901265 nucleoside phosphate binding; GO:0003774 motor activity; GO:0016791 phosphatase activity; GO:0004722 protein serine/threonine phosphatase activity; GO:0019901 protein kinase binding; GO:0017018 myosin phosphatase activity; GO:0016817 hydrolase activity, acting on acid anhydrides; GO:0005515 protein binding; GO:0016787 hydrolase activity; GO:0004721 phosphoprotein phosphatase activity; …	K17751	MYH6_7; myosin heavy chain 6/7	hsa04260 Cardiac muscle contraction - Homo sapiens (human); hsa04919 Thyroid hormone signaling pathway - Homo sapiens (human); hsa05414 Dilated cardiomyopathy (DCM) - Homo sapiens (human); hsa04261 Adrenergic signaling in cardiomyocytes - Homo sapiens (human); hsa05416 Viral myocarditis - Homo sapiens (human); hsa04022 cGMP-PKG signaling pathway - Homo sapiens (human); hsa05410 Hypertrophic cardi…	IPR002928; IPR004009; IPR027417; IPR001609; IPR027401;	Myosin tail; Myosin, N-terminal, SH3-like; P-loop containing nucleoside triphosphate hydrolase; Myosin head, motor domain; Myosin-like IQ motif-containing domain; _x000D_
P13533	Cardiac Muscle Contraction	Myosin-6	MYH6	1307	0.698	Down	0.0106	K	GO:0044085 cellular component biogenesis; GO:0009116 nucleoside metabolic process; GO:0065008 regulation of biological quality; GO:0043009 chordate embryonic development; GO:0060415 muscle tissue morphogenesis; GO:0032989 cellular component morphogenesis; GO:0044237 cellular metabolic process; GO:0008152 metabolic process; GO:0030036 actin cytoskeleton organization; GO:0007507 heart development; …	GO:0043229 intracellular organelle; GO:0043232 intracellular non-membrane-bounded organelle; GO:0044430 cytoskeletal part; GO:0030016 myofibril; GO:0044446 intracellular organelle part; GO:0005737 cytoplasm; GO:0005859 muscle myosin complex; GO:0032991 macromolecular complex; GO:0099512 supramolecular fiber; GO:0044424 intracellular part; GO:0005829 cytosol; GO:0099080 supramolecular complex; GO:…	GO:1901265 nucleoside phosphate binding; GO:0003774 motor activity; GO:0016791 phosphatase activity; GO:0004722 protein serine/threonine phosphatase activity; GO:0019901 protein kinase binding; GO:0017018 myosin phosphatase activity; GO:0016817 hydrolase activity, acting on acid anhydrides; GO:0005515 protein binding; GO:0016787 hydrolase activity; GO:0004721 phosphoprotein phosphatase activity; …	K17751	MYH6_7; myosin heavy chain 6/7	hsa04260 Cardiac muscle contraction - Homo sapiens (human); hsa04919 Thyroid hormone signaling pathway - Homo sapiens (human); hsa05414 Dilated cardiomyopathy (DCM) - Homo sapiens (human); hsa04261 Adrenergic signaling in cardiomyocytes - Homo sapiens (human); hsa05416 Viral myocarditis - Homo sapiens (human); hsa04022 cGMP-PKG signaling pathway - Homo sapiens (human); hsa05410 Hypertrophic cardi…	IPR002928; IPR004009; IPR027417; IPR001609; IPR027401;	Myosin tail; Myosin, N-terminal, SH3-like; P-loop containing nucleoside triphosphate hydrolase; Myosin head, motor domain; Myosin-like IQ motif-containing domain; _x000D_
P13533	Cardiac Muscle Contraction	Myosin-6	MYH6	43	0.513	Down	0.00598	K	GO:0044085 cellular component biogenesis; GO:0009116 nucleoside metabolic process; GO:0065008 regulation of biological quality; GO:0043009 chordate embryonic development; GO:0060415 muscle tissue morphogenesis; GO:0032989 cellular component morphogenesis; GO:0044237 cellular metabolic process; GO:0008152 metabolic process; GO:0030036 actin cytoskeleton organization; GO:0007507 heart development; …	GO:0043229 intracellular organelle; GO:0043232 intracellular non-membrane-bounded organelle; GO:0044430 cytoskeletal part; GO:0030016 myofibril; GO:0044446 intracellular organelle part; GO:0005737 cytoplasm; GO:0005859 muscle myosin complex; GO:0032991 macromolecular complex; GO:0099512 supramolecular fiber; GO:0044424 intracellular part; GO:0005829 cytosol; GO:0099080 supramolecular complex; GO:…	GO:1901265 nucleoside phosphate binding; GO:0003774 motor activity; GO:0016791 phosphatase activity; GO:0004722 protein serine/threonine phosphatase activity; GO:0019901 protein kinase binding; GO:0017018 myosin phosphatase activity; GO:0016817 hydrolase activity, acting on acid anhydrides; GO:0005515 protein binding; GO:0016787 hydrolase activity; GO:0004721 phosphoprotein phosphatase activity; …	K17751	MYH6_7; myosin heavy chain 6/7	hsa04260 Cardiac muscle contraction - Homo sapiens (human); hsa04919 Thyroid hormone signaling pathway - Homo sapiens (human); hsa05414 Dilated cardiomyopathy (DCM) - Homo sapiens (human); hsa04261 Adrenergic signaling in cardiomyocytes - Homo sapiens (human); hsa05416 Viral myocarditis - Homo sapiens (human); hsa04022 cGMP-PKG signaling pathway - Homo sapiens (human); hsa05410 Hypertrophic cardi…	IPR002928; IPR004009; IPR027417; IPR001609; IPR027401;	Myosin tail; Myosin, N-terminal, SH3-like; P-loop containing nucleoside triphosphate hydrolase; Myosin head, motor domain; Myosin-like IQ motif-containing domain; _x000D_
P13533	Cardiac Muscle Contraction	Myosin-6	MYH6	855	0.712	Down	0.00777	K	GO:0044085 cellular component biogenesis; GO:0009116 nucleoside metabolic process; GO:0065008 regulation of biological quality; GO:0043009 chordate embryonic development; GO:0060415 muscle tissue morphogenesis; GO:0032989 cellular component morphogenesis; GO:0044237 cellular metabolic process; GO:0008152 metabolic process; GO:0030036 actin cytoskeleton organization; GO:0007507 heart development; …	GO:0043229 intracellular organelle; GO:0043232 intracellular non-membrane-bounded organelle; GO:0044430 cytoskeletal part; GO:0030016 myofibril; GO:0044446 intracellular organelle part; GO:0005737 cytoplasm; GO:0005859 muscle myosin complex; GO:0032991 macromolecular complex; GO:0099512 supramolecular fiber; GO:0044424 intracellular part; GO:0005829 cytosol; GO:0099080 supramolecular complex; GO:…	GO:1901265 nucleoside phosphate binding; GO:0003774 motor activity; GO:0016791 phosphatase activity; GO:0004722 protein serine/threonine phosphatase activity; GO:0019901 protein kinase binding; GO:0017018 myosin phosphatase activity; GO:0016817 hydrolase activity, acting on acid anhydrides; GO:0005515 protein binding; GO:0016787 hydrolase activity; GO:0004721 phosphoprotein phosphatase activity; …	K17751	MYH6_7; myosin heavy chain 6/7	hsa04260 Cardiac muscle contraction - Homo sapiens (human); hsa04919 Thyroid hormone signaling pathway - Homo sapiens (human); hsa05414 Dilated cardiomyopathy (DCM) - Homo sapiens (human); hsa04261 Adrenergic signaling in cardiomyocytes - Homo sapiens (human); hsa05416 Viral myocarditis - Homo sapiens (human); hsa04022 cGMP-PKG signaling pathway - Homo sapiens (human); hsa05410 Hypertrophic cardi…	IPR002928; IPR004009; IPR027417; IPR001609; IPR027401;	Myosin tail; Myosin, N-terminal, SH3-like; P-loop containing nucleoside triphosphate hydrolase; Myosin head, motor domain; Myosin-like IQ motif-containing domain; _x000D_
P13533	Cardiac Muscle Contraction	Myosin-6	MYH6	1833	0.458	Down	0.00212	K	GO:0044085 cellular component biogenesis; GO:0009116 nucleoside metabolic process; GO:0065008 regulation of biological quality; GO:0043009 chordate embryonic development; GO:0060415 muscle tissue morphogenesis; GO:0032989 cellular component morphogenesis; GO:0044237 cellular metabolic process; GO:0008152 metabolic process; GO:0030036 actin cytoskeleton organization; GO:0007507 heart development; …	GO:0043229 intracellular organelle; GO:0043232 intracellular non-membrane-bounded organelle; GO:0044430 cytoskeletal part; GO:0030016 myofibril; GO:0044446 intracellular organelle part; GO:0005737 cytoplasm; GO:0005859 muscle myosin complex; GO:0032991 macromolecular complex; GO:0099512 supramolecular fiber; GO:0044424 intracellular part; GO:0005829 cytosol; GO:0099080 supramolecular complex; GO:…	GO:1901265 nucleoside phosphate binding; GO:0003774 motor activity; GO:0016791 phosphatase activity; GO:0004722 protein serine/threonine phosphatase activity; GO:0019901 protein kinase binding; GO:0017018 myosin phosphatase activity; GO:0016817 hydrolase activity, acting on acid anhydrides; GO:0005515 protein binding; GO:0016787 hydrolase activity; GO:0004721 phosphoprotein phosphatase activity; …	K17751	MYH6_7; myosin heavy chain 6/7	hsa04260 Cardiac muscle contraction - Homo sapiens (human); hsa04919 Thyroid hormone signaling pathway - Homo sapiens (human); hsa05414 Dilated cardiomyopathy (DCM) - Homo sapiens (human); hsa04261 Adrenergic signaling in cardiomyocytes - Homo sapiens (human); hsa05416 Viral myocarditis - Homo sapiens (human); hsa04022 cGMP-PKG signaling pathway - Homo sapiens (human); hsa05410 Hypertrophic cardi…	IPR002928; IPR004009; IPR027417; IPR001609; IPR027401;	Myosin tail; Myosin, N-terminal, SH3-like; P-loop containing nucleoside triphosphate hydrolase; Myosin head, motor domain; Myosin-like IQ motif-containing domain; _x000D_
P17302	Cardiac Muscle Contraction	Gap junction alpha-1 protein	GJA1	243	0.642	Down	0.0209	K	GO:0044085 cellular component biogenesis; GO:0044700 single organism signaling; GO:0022414 reproductive process; GO:0050796 regulation of insulin secretion; GO:1901862 negative regulation of muscle tissue development; GO:0002793 positive regulation of peptide secretion; GO:0031347 regulation of defense response; GO:0051503 adenine nucleotide transport; GO:0009607 response to biotic stimulus; GO:0…	GO:0016020 membrane; GO:0019867 outer membrane; GO:0044421 extracellular region part; GO:0031090 organelle membrane; GO:0098857 membrane microdomain; GO:0005737 cytoplasm; GO:0044433 cytoplasmic vesicle part; GO:0032991 macromolecular complex; GO:0005913 cell-cell adherens junction; GO:0005887 integral component of plasma membrane; GO:0005623 cell; GO:0044422 organelle part; GO:0014704 intercalat…	GO:0005243 gap junction channel activity; GO:0015075 ion transmembrane transporter activity; GO:0022803 passive transmembrane transporter activity; GO:0022892 substrate-specific transporter activity; GO:0005515 protein binding; GO:0030165 PDZ domain binding; GO:0017124 SH3 domain binding; GO:0004871 signal transducer activity; GO:0015267 channel activity; GO:0086075 gap junction channel activity …	K07372	GJA1; gap junction alpha-1 protein	hsa04540 Gap junction - Homo sapiens (human); hsa05412 Arrhythmogenic right ventricular cardiomyopathy (ARVC) - Homo sapiens (human);	IPR013124; IPR013092; IPR019570;	Gap junction alpha-1 protein (Cx43), C-terminal; Connexin, N-terminal; Gap junction protein, cysteine-rich domain; _x000D_
P19429	Cardiac Muscle Contraction	"Troponin I, cardiac muscle"	TNNI3	120	1.64	Up	0.0149	K	GO:0030048 actin filament-based movement; GO:0065008 regulation of biological quality; GO:0070252 actin-mediated cell contraction; GO:0003012 muscle system process; GO:0072503 cellular divalent inorganic cation homeostasis; GO:0001568 blood vessel development; GO:0060415 muscle tissue morphogenesis; GO:0023051 regulation of signaling; GO:0048869 cellular developmental process; GO:0044699 single-o…	GO:0043229 intracellular organelle; GO:0043232 intracellular non-membrane-bounded organelle; GO:0044430 cytoskeletal part; GO:0030016 myofibril; GO:0044446 intracellular organelle part; GO:0005737 cytoplasm; GO:0032991 macromolecular complex; GO:0099512 supramolecular fiber; GO:0044424 intracellular part; GO:0005829 cytosol; GO:0099080 supramolecular complex; GO:0005623 cell; GO:0015629 actin cyt…	GO:0008200 ion channel inhibitor activity; GO:0030172 troponin C binding; GO:0043167 ion binding; GO:0019901 protein kinase binding; GO:0099106 ion channel regulator activity; GO:0005515 protein binding; GO:0098772 molecular function regulator; GO:0005246 calcium channel regulator activity; GO:0019900 kinase binding; GO:0048306 calcium-dependent protein binding; GO:0016248 channel inhibitor activ…	K12044	TNNI3; troponin I, cardiac muscle	hsa04260 Cardiac muscle contraction - Homo sapiens (human); hsa04024 cAMP signaling pathway - Homo sapiens (human); hsa05414 Dilated cardiomyopathy (DCM) - Homo sapiens (human); hsa04261 Adrenergic signaling in cardiomyocytes - Homo sapiens (human); hsa05410 Hypertrophic cardiomyopathy (HCM) - Homo sapiens (human);
P19429	Cardiac Muscle Contraction	"Troponin I, cardiac muscle"	TNNI3	36	1.538	Up	0.00776	K	GO:0030048 actin filament-based movement; GO:0065008 regulation of biological quality; GO:0070252 actin-mediated cell contraction; GO:0003012 muscle system process; GO:0072503 cellular divalent inorganic cation homeostasis; GO:0001568 blood vessel development; GO:0060415 muscle tissue morphogenesis; GO:0023051 regulation of signaling; GO:0048869 cellular developmental process; GO:0044699 single-o…	GO:0043229 intracellular organelle; GO:0043232 intracellular non-membrane-bounded organelle; GO:0044430 cytoskeletal part; GO:0030016 myofibril; GO:0044446 intracellular organelle part; GO:0005737 cytoplasm; GO:0032991 macromolecular complex; GO:0099512 supramolecular fiber; GO:0044424 intracellular part; GO:0005829 cytosol; GO:0099080 supramolecular complex; GO:0005623 cell; GO:0015629 actin cyt…	GO:0008200 ion channel inhibitor activity; GO:0030172 troponin C binding; GO:0043167 ion binding; GO:0019901 protein kinase binding; GO:0099106 ion channel regulator activity; GO:0005515 protein binding; GO:0098772 molecular function regulator; GO:0005246 calcium channel regulator activity; GO:0019900 kinase binding; GO:0048306 calcium-dependent protein binding; GO:0016248 channel inhibitor activ…	K12044	TNNI3; troponin I, cardiac muscle	hsa04260 Cardiac muscle contraction - Homo sapiens (human); hsa04024 cAMP signaling pathway - Homo sapiens (human); hsa05414 Dilated cardiomyopathy (DCM) - Homo sapiens (human); hsa04261 Adrenergic signaling in cardiomyocytes - Homo sapiens (human); hsa05410 Hypertrophic cardiomyopathy (HCM) - Homo sapiens (human);
P19429	Cardiac Muscle Contraction	"Troponin I, cardiac muscle"	TNNI3	58	1.604	Up	0.00235	K	GO:0030048 actin filament-based movement; GO:0065008 regulation of biological quality; GO:0070252 actin-mediated cell contraction; GO:0003012 muscle system process; GO:0072503 cellular divalent inorganic cation homeostasis; GO:0001568 blood vessel development; GO:0060415 muscle tissue morphogenesis; GO:0023051 regulation of signaling; GO:0048869 cellular developmental process; GO:0044699 single-o…	GO:0043229 intracellular organelle; GO:0043232 intracellular non-membrane-bounded organelle; GO:0044430 cytoskeletal part; GO:0030016 myofibril; GO:0044446 intracellular organelle part; GO:0005737 cytoplasm; GO:0032991 macromolecular complex; GO:0099512 supramolecular fiber; GO:0044424 intracellular part; GO:0005829 cytosol; GO:0099080 supramolecular complex; GO:0005623 cell; GO:0015629 actin cyt…	GO:0008200 ion channel inhibitor activity; GO:0030172 troponin C binding; GO:0043167 ion binding; GO:0019901 protein kinase binding; GO:0099106 ion channel regulator activity; GO:0005515 protein binding; GO:0098772 molecular function regulator; GO:0005246 calcium channel regulator activity; GO:0019900 kinase binding; GO:0048306 calcium-dependent protein binding; GO:0016248 channel inhibitor activ…	K12044	TNNI3; troponin I, cardiac muscle	hsa04260 Cardiac muscle contraction - Homo sapiens (human); hsa04024 cAMP signaling pathway - Homo sapiens (human); hsa05414 Dilated cardiomyopathy (DCM) - Homo sapiens (human); hsa04261 Adrenergic signaling in cardiomyocytes - Homo sapiens (human); hsa05410 Hypertrophic cardiomyopathy (HCM) - Homo sapiens (human);
P23327	Cardiac Muscle Contraction	Sarcoplasmic reticulum histidine-rich calcium-binding protein	HRC	472	0.736	Down	0.00209	K	GO:0010882 regulation of cardiac muscle contraction by calcium ion signaling; GO:0044700 single organism signaling; GO:0003012 muscle system process; GO:0065008 regulation of biological quality; GO:0072503 cellular divalent inorganic cation homeostasis; GO:0023051 regulation of signaling; GO:1901897 regulation of relaxation of cardiac muscle; GO:0044699 single-organism process; GO:0060314 regulat…	GO:0016020 membrane; GO:0042175 nuclear outer membrane-endoplasmic reticulum membrane network; GO:0005783 endoplasmic reticulum; GO:0031090 organelle membrane; GO:0030016 myofibril; GO:0005737 cytoplasm; GO:0099512 supramolecular fiber; GO:0044424 intracellular part; GO:0030018 Z disc; GO:0033018 sarcoplasmic reticulum lumen; GO:0099080 supramolecular complex; GO:0005623 cell; GO:0016528 sarcopla…	GO:0051117 ATPase binding; GO:0005488 binding; GO:0043167 ion binding; GO:0044325 ion channel binding; GO:0046872 metal ion binding; GO:0043169 cation binding; GO:0005515 protein binding; GO:0005509 calcium ion binding; GO:0019899 enzyme binding;
P45379	Cardiac Muscle Contraction	"Troponin T, cardiac muscle"	TNNT2	134	1.738	Up	0.0216	K	GO:0044085 cellular component biogenesis; GO:0030048 actin filament-based movement; GO:0065008 regulation of biological quality; GO:0070252 actin-mediated cell contraction; GO:0003012 muscle system process; GO:0060415 muscle tissue morphogenesis; GO:0044699 single-organism process; GO:0032780 negative regulation of ATPase activity; GO:0048729 tissue morphogenesis; GO:0030036 actin cytoskeleton or…	GO:0043229 intracellular organelle; GO:0043232 intracellular non-membrane-bounded organelle; GO:0044430 cytoskeletal part; GO:0030016 myofibril; GO:0044446 intracellular organelle part; GO:0005737 cytoplasm; GO:0032991 macromolecular complex; GO:0099512 supramolecular fiber; GO:0044424 intracellular part; GO:0005829 cytosol; GO:0099080 supramolecular complex; GO:0005623 cell; GO:0015629 actin cyt…	GO:0008092 cytoskeletal protein binding; GO:0030674 protein binding, bridging; GO:0030172 troponin C binding; GO:0005488 binding; GO:0003779 actin binding; GO:0060090 binding, bridging; GO:0005515 protein binding; GO:0005523 tropomyosin binding; GO:0031013 troponin I binding;	K12045	TNNT2; troponin T, cardiac muscle	hsa04260 Cardiac muscle contraction - Homo sapiens (human); hsa05414 Dilated cardiomyopathy (DCM) - Homo sapiens (human); hsa04261 Adrenergic signaling in cardiomyocytes - Homo sapiens (human); hsa05410 Hypertrophic cardiomyopathy (HCM) - Homo sapiens (human);
P63316	Cardiac Muscle Contraction	"Troponin C, slow skeletal and cardiac muscles"	TNNC1	43	1.394	Up	0.0349	K	GO:0030048 actin filament-based movement; GO:0065008 regulation of biological quality; GO:0070252 actin-mediated cell contraction; GO:0003012 muscle system process; GO:0060415 muscle tissue morphogenesis; GO:0044699 single-organism process; GO:0048729 tissue morphogenesis; GO:0007507 heart development; GO:0032879 regulation of localization; GO:0003208 cardiac ventricle morphogenesis; GO:1903115 r…	GO:0043229 intracellular organelle; GO:0043232 intracellular non-membrane-bounded organelle; GO:0044430 cytoskeletal part; GO:0030016 myofibril; GO:0044446 intracellular organelle part; GO:0005737 cytoplasm; GO:0032991 macromolecular complex; GO:0099512 supramolecular fiber; GO:0044424 intracellular part; GO:0099080 supramolecular complex; GO:0005829 cytosol; GO:0005623 cell; GO:0015629 actin cyt…	GO:0051015 actin filament binding; GO:0043167 ion binding; GO:0046983 protein dimerization activity; GO:0044877 macromolecular complex binding; GO:0005515 protein binding; GO:0048306 calcium-dependent protein binding; GO:0031014 troponin T binding; GO:0008092 cytoskeletal protein binding; GO:0042802 identical protein binding; GO:0005488 binding; GO:0042803 protein homodimerization activity; GO:00…	K05865	TNNC1; troponin C, slow skeletal and cardiac muscles	hsa04260 Cardiac muscle contraction - Homo sapiens (human); hsa05414 Dilated cardiomyopathy (DCM) - Homo sapiens (human); hsa04261 Adrenergic signaling in cardiomyocytes - Homo sapiens (human); hsa04020 Calcium signaling pathway - Homo sapiens (human); hsa05410 Hypertrophic cardiomyopathy (HCM) - Homo sapiens (human);	IPR011992; IPR002048;	EF-hand domain pair; EF-hand domain; _x000D_
P68032	Cardiac Muscle Contraction	"Actin, alpha cardiac muscle 1"	ACTC1	317	1.383	Up	0.000145	K	GO:0044085 cellular component biogenesis; GO:0030048 actin filament-based movement; GO:0090130 tissue migration; GO:0010941 regulation of cell death; GO:0003012 muscle system process; GO:0070252 actin-mediated cell contraction; GO:0060415 muscle tissue morphogenesis; GO:0048869 cellular developmental process; GO:0032989 cellular component morphogenesis; GO:0044699 single-organism process; GO:0048…	GO:0016020 membrane; GO:0005615 extracellular space; GO:0044421 extracellular region part; GO:0030054 cell junction; GO:0030016 myofibril; GO:0031982 vesicle; GO:0005737 cytoplasm; GO:0099512 supramolecular fiber; GO:0044424 intracellular part; GO:0098858 actin-based cell projection; GO:0099080 supramolecular complex; GO:0005623 cell; GO:0031674 I band; GO:0044422 organelle part; GO:0043228 non-m…	GO:0005524 ATP binding; GO:1901265 nucleoside phosphate binding; GO:0001882 nucleoside binding; GO:0043167 ion binding; GO:0016817 hydrolase activity, acting on acid anhydrides; GO:0005515 protein binding; GO:0016787 hydrolase activity; GO:0000166 nucleotide binding; GO:0017111 nucleoside-triphosphatase activity; GO:0016887 ATPase activity; GO:0097159 organic cyclic compound binding; GO:1901363 h…	K12314	ACTC1; actin, alpha cardiac muscle	hsa04260 Cardiac muscle contraction - Homo sapiens (human); hsa05414 Dilated cardiomyopathy (DCM) - Homo sapiens (human); hsa04261 Adrenergic signaling in cardiomyocytes - Homo sapiens (human); hsa05410 Hypertrophic cardiomyopathy (HCM) - Homo sapiens (human);
Q01449	Cardiac Muscle Contraction	"Myosin regulatory light chain 2, atrial isoform"	MYL7	66	1.303	Up	0.0251	K	GO:0003012 muscle system process; GO:0006936 muscle contraction; GO:0003008 system process; GO:0032501 multicellular organismal process;	GO:0030425 dendrite; GO:0030016 myofibril; GO:0005737 cytoplasm; GO:0032991 macromolecular complex; GO:0099512 supramolecular fiber; GO:0044424 intracellular part; GO:0099080 supramolecular complex; GO:0005623 cell; GO:0043197 dendritic spine; GO:0044422 organelle part; GO:0043228 non-membrane-bounded organelle; GO:0005856 cytoskeleton; GO:0044309 neuron spine; GO:0044464 cell part; GO:0005622 in…	GO:0046872 metal ion binding; GO:0043169 cation binding; GO:0005515 protein binding; GO:0005509 calcium ion binding; GO:0005488 binding; GO:0043167 ion binding;	K12754	MYL7; myosin regulatory light chain 7	hsa04670 Leukocyte transendothelial migration - Homo sapiens (human); hsa04510 Focal adhesion - Homo sapiens (human); hsa04810 Regulation of actin cytoskeleton - Homo sapiens (human);	IPR011992; IPR002048;	EF-hand domain pair; EF-hand domain; _x000D_
Q14896	Cardiac Muscle Contraction	"Myosin-binding protein C, cardiac-type"	MYBPC3	195	1.43	Up	0.000806	K	GO:0044085 cellular component biogenesis; GO:0030048 actin filament-based movement; GO:0070252 actin-mediated cell contraction; GO:0003012 muscle system process; GO:0048869 cellular developmental process; GO:0060415 muscle tissue morphogenesis; GO:0032989 cellular component morphogenesis; GO:0044699 single-organism process; GO:0022610 biological adhesion; GO:0048729 tissue morphogenesis; GO:00300…	GO:0030016 myofibril; GO:0005737 cytoplasm; GO:0032991 macromolecular complex; GO:0099512 supramolecular fiber; GO:0044424 intracellular part; GO:0030018 Z disc; GO:0005623 cell; GO:0099080 supramolecular complex; GO:0031674 I band; GO:0044422 organelle part; GO:0005863 striated muscle myosin thick filament; GO:0043228 non-membrane-bounded organelle; GO:0005856 cytoskeleton; GO:0044464 cell part;…	GO:0051015 actin filament binding; GO:0060589 nucleoside-triphosphatase regulator activity; GO:0032036 myosin heavy chain binding; GO:0043167 ion binding; GO:0044877 macromolecular complex binding; GO:0005515 protein binding; GO:0098772 molecular function regulator; GO:0008307 structural constituent of muscle; GO:0051371 muscle alpha-actinin binding; GO:0097493 structural molecule activity confer…	K12568	MYBPC3; myosin-binding protein C, cardiac-type	hsa05414 Dilated cardiomyopathy (DCM) - Homo sapiens (human); hsa05410 Hypertrophic cardiomyopathy (HCM) - Homo sapiens (human);	IPR003598; IPR007110; IPR013783; IPR003599; IPR003961; IPR013098;	Immunoglobulin subtype 2; Immunoglobulin-like domain; Immunoglobulin-like fold; Immunoglobulin subtype; Fibronectin type III; Immunoglobulin I-set; _x000D_
Q14BN4	Cardiac Muscle Contraction	Sarcolemmal membrane-associated protein	SLMAP	677	1.425	Up	0.000423	K	GO:0050794 regulation of cellular process; GO:0016043 cellular component organization; GO:0065008 regulation of biological quality; GO:0002028 regulation of sodium ion transport; GO:0003012 muscle system process; GO:0010256 endomembrane system organization; GO:2000021 regulation of ion homeostasis; GO:0044699 single-organism process; GO:0003254 regulation of membrane depolarization; GO:0032844 re…	GO:0005790 smooth endoplasmic reticulum; GO:0043229 intracellular organelle; GO:0016020 membrane; GO:0031226 intrinsic component of plasma membrane; GO:0005783 endoplasmic reticulum; GO:0043232 intracellular non-membrane-bounded organelle; GO:0071944 cell periphery; GO:0044430 cytoskeletal part; GO:0044446 intracellular organelle part; GO:0005737 cytoplasm; GO:0031224 intrinsic component of membr…	GO:0005515 protein binding; GO:0005488 binding;				IPR008984; IPR000253;	SMAD/FHA domain; Forkhead-associated (FHA) domain; _x000D_
O15144	Actinin Binding	ARPC2	Actin-related protein 2/3 complex subunit 2	77	5.337	Up	0.0049	K	GO:0044700 single organism signaling; GO:0030833 regulation of actin filament polymerization; GO:0034314 Arp2/3 complex-mediated actin nucleation; GO:0065008 regulation of biological quality; GO:0032273 positive regulation of protein polymerization; GO:0060491 regulation of cell projection assembly; GO:0007166 cell surface receptor signaling pathway; GO:0038094 Fc-gamma receptor signaling pathway…	GO:0016020 membrane; GO:0044421 extracellular region part; GO:0031410 cytoplasmic vesicle; GO:0071944 cell periphery; GO:0030054 cell junction; GO:0031982 vesicle; GO:0005737 cytoplasm; GO:0036195 muscle cell projection membrane; GO:0032991 macromolecular complex; GO:0044424 intracellular part; GO:0005623 cell; GO:0044422 organelle part; GO:0043228 non-membrane-bounded organelle; GO:0070062 extra…	GO:0003779 actin binding; GO:0005515 protein binding; GO:0008092 cytoskeletal protein binding; GO:0005200 structural constituent of cytoskeleton; GO:0005198 structural molecule activity; GO:0005488 binding;	K05758	ARPC2; actin related protein 2/3 complex, subunit 2	hsa05100 Bacterial invasion of epithelial cells - Homo sapiens (human); hsa05132 Salmonella infection - Homo sapiens (human); hsa04666 Fc gamma R-mediated phagocytosis - Homo sapiens (human); hsa04144 Endocytosis - Homo sapiens (human); hsa05130 Pathogenic Escherichia coli infection - Homo sapiens (human); hsa05131 Shigellosis - Homo sapiens (human); hsa04810 Regulation of actin cytoskeleton - Ho…
O75083	Actinin Binding	WDR1	WD repeat-containing protein 1	182	2.01	Up	0.034	K	GO:0001738 morphogenesis of a polarized epithelium; GO:0044085 cellular component biogenesis; GO:0065008 regulation of biological quality; GO:0014013 regulation of gliogenesis; GO:0043243 positive regulation of protein complex disassembly; GO:0035088 establishment or maintenance of apical/basal cell polarity; GO:0032989 cellular component morphogenesis; GO:0030832 regulation of actin filament len…	GO:0044421 extracellular region part; GO:0005938 cell cortex; GO:0071944 cell periphery; GO:0030054 cell junction; GO:0031982 vesicle; GO:0099568 cytoplasmic region; GO:0005737 cytoplasm; GO:0030863 cortical cytoskeleton; GO:0032991 macromolecular complex; GO:0099512 supramolecular fiber; GO:0030864 cortical actin cytoskeleton; GO:0044424 intracellular part; GO:0099080 supramolecular complex; GO:…	GO:0051015 actin filament binding; GO:0008092 cytoskeletal protein binding; GO:0005488 binding; GO:0044877 macromolecular complex binding; GO:0003779 actin binding; GO:0005515 protein binding; GO:0032403 protein complex binding;				IPR017986; IPR015943; IPR011045;	WD40-repeat-containing domain; WD40/YVTN repeat-like-containing domain; Nitrous oxide reductase, N-terminal; _x000D_
O76041	Actinin Binding	NEBL	Nebulette	44	1.318	Up	0.0187	K	GO:0044085 cellular component biogenesis; GO:0055001 muscle cell development; GO:0072359 circulatory system development; GO:0014706 striated muscle tissue development; GO:0016043 cellular component organization; GO:0044707 single-multicellular organism process; GO:0055006 cardiac cell development; GO:0071691 cardiac muscle thin filament assembly; GO:0048738 cardiac muscle tissue development; GO:0…	GO:0044421 extracellular region part; GO:0030016 myofibril; GO:0005737 cytoplasm; GO:0031982 vesicle; GO:0099512 supramolecular fiber; GO:0044424 intracellular part; GO:0030018 Z disc; GO:0099080 supramolecular complex; GO:0005623 cell; GO:0031674 I band; GO:0044422 organelle part; GO:0032432 actin filament bundle; GO:0043228 non-membrane-bounded organelle; GO:0005856 cytoskeleton; GO:0070062 ext…	GO:0051015 actin filament binding; GO:0008092 cytoskeletal protein binding; GO:0005488 binding; GO:0044877 macromolecular complex binding; GO:0003779 actin binding; GO:0005523 tropomyosin binding; GO:0005515 protein binding; GO:0008307 structural constituent of muscle; GO:0005198 structural molecule activity; GO:0031005 filamin binding; GO:0032403 protein complex binding;				IPR001452;	SH3 domain; _x000D_
P18206	Actinin Binding	VCL	Vinculin	992	1.44	Up	0.0414	K	GO:0044085 cellular component biogenesis; GO:0097581 lamellipodium organization; GO:0065008 regulation of biological quality; GO:0007596 blood coagulation; GO:0003012 muscle system process; GO:0045321 leukocyte activation; GO:0048869 cellular developmental process; GO:0048666 neuron development; GO:0045216 cell-cell junction organization; GO:0032989 cellular component morphogenesis; GO:0022008 ne…	GO:0016020 membrane; GO:0044421 extracellular region part; GO:0098862 cluster of actin-based cell projections; GO:0098857 membrane microdomain; GO:1990357 terminal web; GO:0099568 cytoplasmic region; GO:0005737 cytoplasm; GO:0044433 cytoplasmic vesicle part; GO:0032991 macromolecular complex; GO:0005913 cell-cell adherens junction; GO:0099080 supramolecular complex; GO:0005623 cell; GO:1904813 fi…	GO:0051015 actin filament binding; GO:0031625 ubiquitin protein ligase binding; GO:0002162 dystroglycan binding; GO:0044877 macromolecular complex binding; GO:0005515 protein binding; GO:0045294 alpha-catenin binding; GO:0050839 cell adhesion molecule binding; GO:0097367 carbohydrate derivative binding; GO:0008092 cytoskeletal protein binding; GO:0005488 binding; GO:0045296 cadherin binding; GO:0…	K05700	VCL; vinculin	hsa05100 Bacterial invasion of epithelial cells - Homo sapiens (human); hsa04670 Leukocyte transendothelial migration - Homo sapiens (human); hsa04520 Adherens junction - Homo sapiens (human); hsa04510 Focal adhesion - Homo sapiens (human); hsa05131 Shigellosis - Homo sapiens (human); hsa05146 Amoebiasis - Homo sapiens (human); hsa04810 Regulation of actin cytoskeleton - Homo sapiens (human);
P21333	Actinin Binding	FLNA	Filamin-A	1372	1.369	Up	0.0116	K	GO:0044700 single organism signaling; GO:0044085 cellular component biogenesis; GO:0010941 regulation of cell death; GO:0098910 regulation of atrial cardiac muscle cell action potential; GO:0044237 cellular metabolic process; GO:0044782 cilium organization; GO:0021932 hindbrain radial glia guided cell migration; GO:0008152 metabolic process; GO:1905031 regulation of membrane repolarization during…	GO:0030425 dendrite; GO:0016020 membrane; GO:0044421 extracellular region part; GO:0099568 cytoplasmic region; GO:0005737 cytoplasm; GO:0043025 neuronal cell body; GO:0032991 macromolecular complex; GO:0099080 supramolecular complex; GO:0005623 cell; GO:0031674 I band; GO:0044422 organelle part; GO:0043228 non-membrane-bounded organelle; GO:0070062 extracellular exosome; GO:0005925 focal adhesion…	GO:0051015 actin filament binding; GO:0048365 Rac GTPase binding; GO:0005102 receptor binding; GO:0046983 protein dimerization activity; GO:0099106 ion channel regulator activity; GO:0005515 protein binding; GO:0098772 molecular function regulator; GO:0004871 signal transducer activity; GO:0017160 Ral GTPase binding; GO:0097159 organic cyclic compound binding; GO:1901363 heterocyclic compound bin…	K04437	FLNA; filamin	hsa05132 Salmonella infection - Homo sapiens (human); hsa05205 Proteoglycans in cancer - Homo sapiens (human); hsa04010 MAPK signaling pathway - Homo sapiens (human); hsa04510 Focal adhesion - Homo sapiens (human);	IPR013783; IPR014756; IPR001715;	Immunoglobulin-like fold; Immunoglobulin E-set; Calponin homology domain; _x000D_
P21333	Actinin Binding	FLNA	Filamin-A	1547	0.755	Down	0.00924	K	GO:0044700 single organism signaling; GO:0044085 cellular component biogenesis; GO:0010941 regulation of cell death; GO:0098910 regulation of atrial cardiac muscle cell action potential; GO:0044237 cellular metabolic process; GO:0044782 cilium organization; GO:0021932 hindbrain radial glia guided cell migration; GO:0008152 metabolic process; GO:1905031 regulation of membrane repolarization during…	GO:0030425 dendrite; GO:0016020 membrane; GO:0044421 extracellular region part; GO:0099568 cytoplasmic region; GO:0005737 cytoplasm; GO:0043025 neuronal cell body; GO:0032991 macromolecular complex; GO:0099080 supramolecular complex; GO:0005623 cell; GO:0031674 I band; GO:0044422 organelle part; GO:0043228 non-membrane-bounded organelle; GO:0070062 extracellular exosome; GO:0005925 focal adhesion…	GO:0051015 actin filament binding; GO:0048365 Rac GTPase binding; GO:0005102 receptor binding; GO:0046983 protein dimerization activity; GO:0099106 ion channel regulator activity; GO:0005515 protein binding; GO:0098772 molecular function regulator; GO:0004871 signal transducer activity; GO:0017160 Ral GTPase binding; GO:0097159 organic cyclic compound binding; GO:1901363 heterocyclic compound bin…	K04437	FLNA; filamin	hsa05132 Salmonella infection - Homo sapiens (human); hsa05205 Proteoglycans in cancer - Homo sapiens (human); hsa04010 MAPK signaling pathway - Homo sapiens (human); hsa04510 Focal adhesion - Homo sapiens (human);	IPR013783; IPR014756; IPR001715;	Immunoglobulin-like fold; Immunoglobulin E-set; Calponin homology domain; _x000D_
Q01995	Actinin Binding	TAGLN	Transgelin	75	1.31	Up	0.00697	K	GO:0032502 developmental process; GO:0060429 epithelium development; GO:0044707 single-multicellular organism process; GO:0009888 tissue development; GO:0048731 system development; GO:0048869 cellular developmental process; GO:0044763 single-organism cellular process; GO:0044699 single-organism process; GO:0032501 multicellular organismal process; GO:0048513 animal organ development; GO:0030154 c…	GO:0044424 intracellular part; GO:0005623 cell; GO:0044464 cell part; GO:0005622 intracellular; GO:0005737 cytoplasm;	GO:0051015 actin filament binding; GO:0008092 cytoskeletal protein binding; GO:0005488 binding; GO:0044877 macromolecular complex binding; GO:0003779 actin binding; GO:0005515 protein binding; GO:0032403 protein complex binding;	K20526			IPR001715;	Calponin homology domain; _x000D_
Q14118	Actinin Binding	DAG1	Dystroglycan	611	0.37	Down	0.00676	K	GO:0044409 entry into host; GO:0021700 developmental maturation; GO:0048732 gland development; GO:0014013 regulation of gliogenesis; GO:0007272 ensheathment of neurons; GO:0034453 microtubule anchoring; GO:0030323 respiratory tube development; GO:1904261 positive regulation of basement membrane assembly involved in embryonic body morphogenesis; GO:0044237 cellular metabolic process; GO:0031643 po…	GO:0016020 membrane; GO:0044421 extracellular region part; GO:0098857 membrane microdomain; GO:0005737 cytoplasm; GO:0032991 macromolecular complex; GO:0005913 cell-cell adherens junction; GO:0099080 supramolecular complex; GO:0098858 actin-based cell projection; GO:0005623 cell; GO:0044422 organelle part; GO:0043228 non-membrane-bounded organelle; GO:0005604 basement membrane; GO:0070062 extrace…	GO:0043167 ion binding; GO:0043237 laminin-1 binding; GO:0015631 tubulin binding; GO:0005515 protein binding; GO:0008307 structural constituent of muscle; GO:0001618 virus receptor activity; GO:0050840 extracellular matrix binding; GO:0060089 molecular transducer activity; GO:0004872 receptor activity; GO:0008092 cytoskeletal protein binding; GO:0043236 laminin binding; GO:0005488 binding; GO:001…	K06265	DAG1; dystroglycan 1	hsa05414 Dilated cardiomyopathy (DCM) - Homo sapiens (human); hsa04512 ECM-receptor interaction - Homo sapiens (human); hsa05412 Arrhythmogenic right ventricular cardiomyopathy (ARVC) - Homo sapiens (human); hsa05416 Viral myocarditis - Homo sapiens (human); hsa05410 Hypertrophic cardiomyopathy (HCM) - Homo sapiens (human);	IPR006644; IPR015919; IPR030398; IPR013783; IPR027468;	Dystroglycan-type cadherin-like; Cadherin-like; DG-type SEA domain; Immunoglobulin-like fold; Alpha-dystroglycan domain 2; _x000D_
Q14315	Actinin Binding	FLNC	Filamin-C	1367	2.087	Up	0.035	K	GO:0032502 developmental process; GO:0055001 muscle cell development; GO:0044085 cellular component biogenesis; GO:0051146 striated muscle cell differentiation; GO:0034329 cell junction assembly; GO:0016043 cellular component organization; GO:0048747 muscle fiber development; GO:0048869 cellular developmental process; GO:0044763 single-organism cellular process; GO:0044699 single-organism process…	GO:0016020 membrane; GO:0030054 cell junction; GO:0071944 cell periphery; GO:0030016 myofibril; GO:0005737 cytoplasm; GO:0099512 supramolecular fiber; GO:0044424 intracellular part; GO:0030018 Z disc; GO:0016528 sarcoplasm; GO:0099080 supramolecular complex; GO:0005623 cell; GO:0031674 I band; GO:0044422 organelle part; GO:0043228 non-membrane-bounded organelle; GO:0005856 cytoskeleton; GO:000592…	GO:0051015 actin filament binding; GO:0008092 cytoskeletal protein binding; GO:0005488 binding; GO:0044877 macromolecular complex binding; GO:0003779 actin binding; GO:0005515 protein binding; GO:0030506 ankyrin binding; GO:0032403 protein complex binding;	K04437	FLNA; filamin	hsa05132 Salmonella infection - Homo sapiens (human); hsa05205 Proteoglycans in cancer - Homo sapiens (human); hsa04010 MAPK signaling pathway - Homo sapiens (human); hsa04510 Focal adhesion - Homo sapiens (human);	IPR013783; IPR014756; IPR001715;	Immunoglobulin-like fold; Immunoglobulin E-set; Calponin homology domain; _x000D_
Q14315	Actinin Binding	FLNC	Filamin-C	113	1.331	Up	0.0116	K	GO:0032502 developmental process; GO:0055001 muscle cell development; GO:0044085 cellular component biogenesis; GO:0051146 striated muscle cell differentiation; GO:0034329 cell junction assembly; GO:0016043 cellular component organization; GO:0048747 muscle fiber development; GO:0048869 cellular developmental process; GO:0044763 single-organism cellular process; GO:0044699 single-organism process…	GO:0016020 membrane; GO:0030054 cell junction; GO:0071944 cell periphery; GO:0030016 myofibril; GO:0005737 cytoplasm; GO:0099512 supramolecular fiber; GO:0044424 intracellular part; GO:0030018 Z disc; GO:0016528 sarcoplasm; GO:0099080 supramolecular complex; GO:0005623 cell; GO:0031674 I band; GO:0044422 organelle part; GO:0043228 non-membrane-bounded organelle; GO:0005856 cytoskeleton; GO:000592…	GO:0051015 actin filament binding; GO:0008092 cytoskeletal protein binding; GO:0005488 binding; GO:0044877 macromolecular complex binding; GO:0003779 actin binding; GO:0005515 protein binding; GO:0030506 ankyrin binding; GO:0032403 protein complex binding;	K04437	FLNA; filamin	hsa05132 Salmonella infection - Homo sapiens (human); hsa05205 Proteoglycans in cancer - Homo sapiens (human); hsa04010 MAPK signaling pathway - Homo sapiens (human); hsa04510 Focal adhesion - Homo sapiens (human);	IPR013783; IPR014756; IPR001715;	Immunoglobulin-like fold; Immunoglobulin E-set; Calponin homology domain; _x000D_
Q14315	Actinin Binding	FLNC	Filamin-C	1541	0.658	Down	0.00475	K	GO:0032502 developmental process; GO:0055001 muscle cell development; GO:0044085 cellular component biogenesis; GO:0051146 striated muscle cell differentiation; GO:0034329 cell junction assembly; GO:0016043 cellular component organization; GO:0048747 muscle fiber development; GO:0048869 cellular developmental process; GO:0044763 single-organism cellular process; GO:0044699 single-organism process…	GO:0016020 membrane; GO:0030054 cell junction; GO:0071944 cell periphery; GO:0030016 myofibril; GO:0005737 cytoplasm; GO:0099512 supramolecular fiber; GO:0044424 intracellular part; GO:0030018 Z disc; GO:0016528 sarcoplasm; GO:0099080 supramolecular complex; GO:0005623 cell; GO:0031674 I band; GO:0044422 organelle part; GO:0043228 non-membrane-bounded organelle; GO:0005856 cytoskeleton; GO:000592…	GO:0051015 actin filament binding; GO:0008092 cytoskeletal protein binding; GO:0005488 binding; GO:0044877 macromolecular complex binding; GO:0003779 actin binding; GO:0005515 protein binding; GO:0030506 ankyrin binding; GO:0032403 protein complex binding;	K04437	FLNA; filamin	hsa05132 Salmonella infection - Homo sapiens (human); hsa05205 Proteoglycans in cancer - Homo sapiens (human); hsa04010 MAPK signaling pathway - Homo sapiens (human); hsa04510 Focal adhesion - Homo sapiens (human);	IPR013783; IPR014756; IPR001715;	Immunoglobulin-like fold; Immunoglobulin E-set; Calponin homology domain; _x000D_
Q14315	Actinin Binding	FLNC	Filamin-C	1831	0.651	Down	0.0224	K	GO:0032502 developmental process; GO:0055001 muscle cell development; GO:0044085 cellular component biogenesis; GO:0051146 striated muscle cell differentiation; GO:0034329 cell junction assembly; GO:0016043 cellular component organization; GO:0048747 muscle fiber development; GO:0048869 cellular developmental process; GO:0044763 single-organism cellular process; GO:0044699 single-organism process…	GO:0016020 membrane; GO:0030054 cell junction; GO:0071944 cell periphery; GO:0030016 myofibril; GO:0005737 cytoplasm; GO:0099512 supramolecular fiber; GO:0044424 intracellular part; GO:0030018 Z disc; GO:0016528 sarcoplasm; GO:0099080 supramolecular complex; GO:0005623 cell; GO:0031674 I band; GO:0044422 organelle part; GO:0043228 non-membrane-bounded organelle; GO:0005856 cytoskeleton; GO:000592…	GO:0051015 actin filament binding; GO:0008092 cytoskeletal protein binding; GO:0005488 binding; GO:0044877 macromolecular complex binding; GO:0003779 actin binding; GO:0005515 protein binding; GO:0030506 ankyrin binding; GO:0032403 protein complex binding;	K04437	FLNA; filamin	hsa05132 Salmonella infection - Homo sapiens (human); hsa05205 Proteoglycans in cancer - Homo sapiens (human); hsa04010 MAPK signaling pathway - Homo sapiens (human); hsa04510 Focal adhesion - Homo sapiens (human);	IPR013783; IPR014756; IPR001715;	Immunoglobulin-like fold; Immunoglobulin E-set; Calponin homology domain; _x000D_
Q96HC4	Actinin Binding	PDLIM5	PDZ and LIM domain protein 5	261	0.538	Down	0.00669	K	GO:0003012 muscle system process; GO:0065008 regulation of biological quality; GO:0048869 cellular developmental process; GO:0044699 single-organism process; GO:0022008 neurogenesis; GO:0050807 regulation of synapse organization; GO:0022610 biological adhesion; GO:0007507 heart development; GO:0003298 physiological muscle hypertrophy; GO:0007155 cell adhesion; GO:0055017 cardiac muscle tissue gro…	GO:0016020 membrane; GO:0071944 cell periphery; GO:0030054 cell junction; GO:0005737 cytoplasm; GO:0044424 intracellular part; GO:0005913 cell-cell adherens junction; GO:0005623 cell; GO:0005911 cell-cell junction; GO:0032279 asymmetric synapse; GO:0043228 non-membrane-bounded organelle; GO:0005856 cytoskeleton; GO:0098590 plasma membrane region; GO:0044425 membrane part; GO:0005622 intracellular…	GO:0047485 protein N-terminus binding; GO:0019901 protein kinase binding; GO:0043167 ion binding; GO:0005515 protein binding; GO:0019900 kinase binding; GO:0098632 protein binding involved in cell-cell adhesion; GO:0008270 zinc ion binding; GO:0050839 cell adhesion molecule binding; GO:0098641 cadherin binding involved in cell-cell adhesion; GO:0008092 cytoskeletal protein binding; GO:0046914 tra…				IPR001781; IPR001478; IPR031847;	Zinc finger, LIM-type; PDZ domain; Domain of unknown function DUF4749; _x000D_
P11532	Cytoskeleton	Dystrophin	DMD	441	1.355	Up	0.0047	K	GO:0044085 cellular component biogenesis; GO:0044700 single organism signaling; GO:0065008 regulation of biological quality; GO:0006518 peptide metabolic process; GO:0060271 cilium assembly; GO:0044237 cellular metabolic process; GO:0044782 cilium organization; GO:0010469 regulation of receptor activity; GO:0016203 muscle attachment; GO:0009605 response to external stimulus; GO:0008152 metabolic …	GO:0016020 membrane; GO:0098857 membrane microdomain; GO:0071944 cell periphery; GO:0098796 membrane protein complex; GO:0030054 cell junction; GO:0030016 myofibril; GO:0005737 cytoplasm; GO:0032991 macromolecular complex; GO:0099512 supramolecular fiber; GO:0044424 intracellular part; GO:0030018 Z disc; GO:0098858 actin-based cell projection; GO:0099080 supramolecular complex; GO:0005623 cell; G…	GO:0002162 dystroglycan binding; GO:0043167 ion binding; GO:0050998 nitric-oxide synthase binding; GO:0005515 protein binding; GO:0008270 zinc ion binding; GO:0008307 structural constituent of muscle; GO:0097367 carbohydrate derivative binding; GO:0008092 cytoskeletal protein binding; GO:0046914 transition metal ion binding; GO:0005200 structural constituent of cytoskeleton; GO:0017166 vinculin b…	K10366	DMD; dystrophin	hsa05414 Dilated cardiomyopathy (DCM) - Homo sapiens (human); hsa05412 Arrhythmogenic right ventricular cardiomyopathy (ARVC) - Homo sapiens (human); hsa05416 Viral myocarditis - Homo sapiens (human); hsa05410 Hypertrophic cardiomyopathy (HCM) - Homo sapiens (human);	IPR015154; IPR001202; IPR001715; IPR011992; IPR015153; IPR000433;	EF-hand domain, type 2; WW domain; Calponin homology domain; EF-hand domain pair; EF-hand domain, type 1; Zinc finger, ZZ-type; _x000D_
P12814	Cytoskeleton	Alpha-actinin-1	ACTN1	840	1.326	Up	0.0118	K	GO:0044085 cellular component biogenesis; GO:0010941 regulation of cell death; GO:0048869 cellular developmental process; GO:0045216 cell-cell junction organization; GO:0032989 cellular component morphogenesis; GO:0044699 single-organism process; GO:0051234 establishment of localization; GO:2001141 regulation of RNA biosynthetic process; GO:0022610 biological adhesion; GO:0030036 actin cytoskelet…	GO:0016020 membrane; GO:0098862 cluster of actin-based cell projections; GO:0044421 extracellular region part; GO:0005737 cytoplasm; GO:0044433 cytoplasmic vesicle part; GO:0005913 cell-cell adherens junction; GO:0099080 supramolecular complex; GO:0005623 cell; GO:0031674 I band; GO:0014704 intercalated disc; GO:0031143 pseudopodium; GO:0044422 organelle part; GO:0043228 non-membrane-bounded orga…	GO:0051015 actin filament binding; GO:0003723 RNA binding; GO:0005102 receptor binding; GO:0003725 double-stranded RNA binding; GO:0043167 ion binding; GO:0046983 protein dimerization activity; GO:0044877 macromolecular complex binding; GO:0005178 integrin binding; GO:0005515 protein binding; GO:0003712 transcription cofactor activity; GO:0097159 organic cyclic compound binding; GO:1901363 hetero…	K05699	ACTN1_4; actinin alpha 1/4	hsa05322 Systemic lupus erythematosus - Homo sapiens (human); hsa04530 Tight junction - Homo sapiens (human); hsa05146 Amoebiasis - Homo sapiens (human); hsa04810 Regulation of actin cytoskeleton - Homo sapiens (human); hsa05203 Viral carcinogenesis - Homo sapiens (human); hsa04670 Leukocyte transendothelial migration - Homo sapiens (human); hsa04510 Focal adhesion - Homo sapiens (human); hsa0452…	IPR014837; IPR002048; IPR011992; IPR001715;	EF-hand, Ca insensitive; EF-hand domain; EF-hand domain pair; Calponin homology domain; _x000D_
P15924	Cytoskeleton	Desmoplakin	DSP	1056	6.739	Up	0.00694	K	GO:0044700 single organism signaling; GO:0065008 regulation of biological quality; GO:0045321 leukocyte activation; GO:0071896 protein localization to adherens junction; GO:0031424 keratinization; GO:0060415 muscle tissue morphogenesis; GO:0044237 cellular metabolic process; GO:0022610 biological adhesion; GO:0086073 bundle of His cell-Purkinje myocyte adhesion involved in cell communication; GO:…	GO:0016323 basolateral plasma membrane; GO:0016020 membrane; GO:0044421 extracellular region part; GO:0031090 organelle membrane; GO:0031410 cytoplasmic vesicle; GO:0044291 cell-cell contact zone; GO:0030054 cell junction; GO:0071944 cell periphery; GO:0031982 vesicle; GO:0005737 cytoplasm; GO:0044433 cytoplasmic vesicle part; GO:0099512 supramolecular fiber; GO:0044424 intracellular part; GO:000…	GO:0003723 RNA binding; GO:0030674 protein binding, bridging; GO:0019901 protein kinase binding; GO:0097110 scaffold protein binding; GO:0086083 cell adhesive protein binding involved in bundle of His cell-Purkinje myocyte communication; GO:0005515 protein binding; GO:0019900 kinase binding; GO:0098632 protein binding involved in cell-cell adhesion; GO:0086080 protein binding involved in heteroty…	K10381	DSP; desmoplakin	hsa05412 Arrhythmogenic right ventricular cardiomyopathy (ARVC) - Homo sapiens (human);
P15924	Cytoskeleton	Desmoplakin	DSP	931	1.543	Up	0.000848	K	GO:0044700 single organism signaling; GO:0065008 regulation of biological quality; GO:0045321 leukocyte activation; GO:0071896 protein localization to adherens junction; GO:0031424 keratinization; GO:0060415 muscle tissue morphogenesis; GO:0044237 cellular metabolic process; GO:0022610 biological adhesion; GO:0086073 bundle of His cell-Purkinje myocyte adhesion involved in cell communication; GO:…	GO:0016323 basolateral plasma membrane; GO:0016020 membrane; GO:0044421 extracellular region part; GO:0031090 organelle membrane; GO:0031410 cytoplasmic vesicle; GO:0044291 cell-cell contact zone; GO:0030054 cell junction; GO:0071944 cell periphery; GO:0031982 vesicle; GO:0005737 cytoplasm; GO:0044433 cytoplasmic vesicle part; GO:0099512 supramolecular fiber; GO:0044424 intracellular part; GO:000…	GO:0003723 RNA binding; GO:0030674 protein binding, bridging; GO:0019901 protein kinase binding; GO:0097110 scaffold protein binding; GO:0086083 cell adhesive protein binding involved in bundle of His cell-Purkinje myocyte communication; GO:0005515 protein binding; GO:0019900 kinase binding; GO:0098632 protein binding involved in cell-cell adhesion; GO:0086080 protein binding involved in heteroty…	K10381	DSP; desmoplakin	hsa05412 Arrhythmogenic right ventricular cardiomyopathy (ARVC) - Homo sapiens (human);
P26038	Cytoskeleton	Moesin	MSN	254	0.015	Down	0.000758	K	GO:0001738 morphogenesis of a polarized epithelium; GO:0060627 regulation of vesicle-mediated transport; GO:0065008 regulation of biological quality; GO:0048732 gland development; GO:0032270 positive regulation of cellular protein metabolic process; GO:0035088 establishment or maintenance of apical/basal cell polarity; GO:1903364 positive regulation of cellular protein catabolic process; GO:00226…	GO:0016323 basolateral plasma membrane; GO:0016020 membrane; GO:0005615 extracellular space; GO:0044421 extracellular region part; GO:0016324 apical plasma membrane; GO:0019898 extrinsic component of membrane; GO:0030054 cell junction; GO:0071944 cell periphery; GO:0005737 cytoplasm; GO:0031982 vesicle; GO:0044424 intracellular part; GO:0098858 actin-based cell projection; GO:0005623 cell; GO:003…	GO:0003723 RNA binding; GO:0005102 receptor binding; GO:0003725 double-stranded RNA binding; GO:0019901 protein kinase binding; GO:0005515 protein binding; GO:0019900 kinase binding; GO:1901363 heterocyclic compound binding; GO:0097159 organic cyclic compound binding; GO:0050839 cell adhesion molecule binding; GO:0008092 cytoskeletal protein binding; GO:0005200 structural constituent of cytoskele…	K05763	MSN; moesin	hsa05162 Measles - Homo sapiens (human); hsa04670 Leukocyte transendothelial migration - Homo sapiens (human); hsa05205 Proteoglycans in cancer - Homo sapiens (human); hsa04530 Tight junction - Homo sapiens (human); hsa04810 Regulation of actin cytoskeleton - Homo sapiens (human);	IPR019748; IPR018980; IPR008954; IPR019749; IPR018979; IPR011993; IPR029071; IPR011259; IPR014352; IPR000299;	FERM central domain; FERM, C-terminal PH-like domain; Moesin tail domain; Band 4.1 domain; FERM, N-terminal; PH domain-like; Ubiquitin-related domain; Ezrin/radixin/moesin, C-terminal; FERM/acyl-CoA-binding protein, 3-helical bundle; FERM domain; _x000D_
P50461	Cytoskeleton	Cysteine and glycine-rich protein 3	CSRP3	174	1.363	Up	0.00264	K	GO:0044085 cellular component biogenesis; GO:0065008 regulation of biological quality; GO:0097659 nucleic acid-templated transcription; GO:0009891 positive regulation of biosynthetic process; GO:0032989 cellular component morphogenesis; GO:0044237 cellular metabolic process; GO:0009605 response to external stimulus; GO:0008152 metabolic process; GO:0030036 actin cytoskeleton organization; GO:0007…	GO:0043229 intracellular organelle; GO:0043232 intracellular non-membrane-bounded organelle; GO:0030016 myofibril; GO:0005737 cytoplasm; GO:0099512 supramolecular fiber; GO:0044424 intracellular part; GO:0030018 Z disc; GO:0099080 supramolecular complex; GO:0005623 cell; GO:0031674 I band; GO:0044422 organelle part; GO:0099081 supramolecular polymer; GO:0043228 non-membrane-bounded organelle; GO:…	GO:0008092 cytoskeletal protein binding; GO:0042802 identical protein binding; GO:0046914 transition metal ion binding; GO:0005488 binding; GO:0043167 ion binding; GO:0042805 actinin binding; GO:0003779 actin binding; GO:0043169 cation binding; GO:0046872 metal ion binding; GO:0005515 protein binding; GO:0008270 zinc ion binding; GO:0005198 structural molecule activity; GO:0008307 structural cons…	K09377			IPR001781;	Zinc finger, LIM-type; _x000D_
Q00610	Cytoskeleton	Clathrin heavy chain 1	CLTC	907	1.348	Up	0.0188	K	GO:0044700 single organism signaling; GO:0001649 osteoblast differentiation; GO:0032885 regulation of polysaccharide biosynthetic process; GO:0007166 cell surface receptor signaling pathway; GO:0006914 autophagy; GO:0010564 regulation of cell cycle process; GO:0044237 cellular metabolic process; GO:0015031 protein transport; GO:1900126 negative regulation of hyaluronan biosynthetic process; GO:00…	GO:0016020 membrane; GO:0044421 extracellular region part; GO:1990498 mitotic spindle microtubule; GO:0045334 clathrin-coated endocytic vesicle; GO:0031090 organelle membrane; GO:0005737 cytoplasm; GO:0044433 cytoplasmic vesicle part; GO:0032991 macromolecular complex; GO:0032588 trans-Golgi network membrane; GO:0036019 endolysosome; GO:0005623 cell; GO:0099080 supramolecular complex; GO:0044422 …	GO:0097159 organic cyclic compound binding; GO:1901363 heterocyclic compound binding; GO:0003723 RNA binding; GO:0030276 clathrin binding; GO:0003725 double-stranded RNA binding; GO:0005488 binding; GO:0003676 nucleic acid binding; GO:0019901 protein kinase binding; GO:0005515 protein binding; GO:0019900 kinase binding; GO:0005198 structural molecule activity; GO:0019899 enzyme binding; GO:003205…	K04646	CLTC; clathrin heavy chain	hsa04142 Lysosome - Homo sapiens (human); hsa05100 Bacterial invasion of epithelial cells - Homo sapiens (human); hsa05016 Huntington's disease - Homo sapiens (human); hsa04144 Endocytosis - Homo sapiens (human); hsa04961 Endocrine and other factor-regulated calcium reabsorption - Homo sapiens (human); hsa04721 Synaptic vesicle cycle - Homo sapiens (human);	IPR016025; IPR015348; IPR011990; IPR016024; IPR001473;	Clathrin, heavy chain, linker/propeller domain; Clathrin, heavy chain, linker, core motif; Tetratricopeptide-like helical domain; Armadillo-type fold; Clathrin, heavy chain, propeller, N-terminal; _x000D_
Q14204	Cytoskeleton	Cytoplasmic dynein 1 heavy chain 1	DYNC1H1	956	1.503	Up	0.0431	K	GO:0044085 cellular component biogenesis; GO:0022613 ribonucleoprotein complex biogenesis; GO:0045321 leukocyte activation; GO:0022618 ribonucleoprotein complex assembly; GO:0007067 mitotic nuclear division; GO:0060271 cilium assembly; GO:0044699 single-organism process; GO:0044782 cilium organization; GO:0051234 establishment of localization; GO:0051649 establishment of localization in cell; GO:…	GO:0034774 secretory granule lumen; GO:0016020 membrane; GO:0044421 extracellular region part; GO:0005874 microtubule; GO:0031410 cytoplasmic vesicle; GO:0031982 vesicle; GO:0005737 cytoplasm; GO:0044433 cytoplasmic vesicle part; GO:0032991 macromolecular complex; GO:0044424 intracellular part; GO:0099512 supramolecular fiber; GO:0035578 azurophil granule lumen; GO:0098858 actin-based cell projec…	GO:1901265 nucleoside phosphate binding; GO:0003774 motor activity; GO:0016817 hydrolase activity, acting on acid anhydrides; GO:0005515 protein binding; GO:0016787 hydrolase activity; GO:0016887 ATPase activity; GO:0051959 dynein light intermediate chain binding; GO:1901363 heterocyclic compound binding; GO:0097159 organic cyclic compound binding; GO:0016462 pyrophosphatase activity; GO:0032553 …	K10413	DYNC1H; dynein heavy chain 1, cytosolic	hsa05132 Salmonella infection - Homo sapiens (human); hsa04145 Phagosome - Homo sapiens (human); hsa04962 Vasopressin-regulated water reabsorption - Homo sapiens (human);	IPR004273; IPR011704; IPR013602; IPR027417; IPR013594; IPR024317; IPR003593; IPR024743;	Dynein heavy chain domain; ATPase, dynein-related, AAA domain; Dynein heavy chain, domain-2; P-loop containing nucleoside triphosphate hydrolase; Dynein heavy chain, domain-1; Dynein heavy chain, P-loop containing D4 domain; AAA+ ATPase domain; Dynein heavy chain, coiled coil stalk; _x000D_
Q14247	Cytoskeleton	Src substrate cortactin	CTTN	70	0.674	Down	0.031	K	GO:0044085 cellular component biogenesis; GO:0065008 regulation of biological quality; GO:0010941 regulation of cell death; GO:0032989 cellular component morphogenesis; GO:0045933 positive regulation of muscle contraction; GO:0030832 regulation of actin filament length; GO:0010821 regulation of mitochondrion organization; GO:0015031 protein transport; GO:0030041 actin filament polymerization; GO:…	GO:0016020 membrane; GO:0030425 dendrite; GO:0044421 extracellular region part; GO:0051233 spindle midzone; GO:0005737 cytoplasm; GO:0099568 cytoplasmic region; GO:0032991 macromolecular complex; GO:0005887 integral component of plasma membrane; GO:0005623 cell; GO:0044422 organelle part; GO:0043197 dendritic spine; GO:0043228 non-membrane-bounded organelle; GO:0070062 extracellular exosome; GO:0…	GO:0005522 profilin binding; GO:0050839 cell adhesion molecule binding; GO:0005515 protein binding; GO:0005488 binding; GO:0045296 cadherin binding;	K06106	CTTN; cortactin	hsa05100 Bacterial invasion of epithelial cells - Homo sapiens (human); hsa05205 Proteoglycans in cancer - Homo sapiens (human); hsa04530 Tight junction - Homo sapiens (human); hsa05130 Pathogenic Escherichia coli infection - Homo sapiens (human); hsa05131 Shigellosis - Homo sapiens (human);	IPR001452;	SH3 domain; _x000D_
Q15942	Cytoskeleton	Zyxin	ZYX	528	0.459	Down	0.0408	K	GO:0044085 cellular component biogenesis; GO:0050794 regulation of cellular process; GO:0044700 single organism signaling; GO:0016043 cellular component organization; GO:0007166 cell surface receptor signaling pathway; GO:0071310 cellular response to organic substance; GO:0071560 cellular response to transforming growth factor beta stimulus; GO:0030038 contractile actin filament bundle assembly; …	GO:0016020 membrane; GO:0071944 cell periphery; GO:0030054 cell junction; GO:0005737 cytoplasm; GO:0031224 intrinsic component of membrane; GO:0044424 intracellular part; GO:0005887 integral component of plasma membrane; GO:0005913 cell-cell adherens junction; GO:0005623 cell; GO:0005911 cell-cell junction; GO:0044422 organelle part; GO:0032432 actin filament bundle; GO:0043228 non-membrane-bound…	GO:0097159 organic cyclic compound binding; GO:1901363 heterocyclic compound binding; GO:0003723 RNA binding; GO:0046914 transition metal ion binding; GO:0005488 binding; GO:0043167 ion binding; GO:0003676 nucleic acid binding; GO:0043169 cation binding; GO:0046872 metal ion binding; GO:0005515 protein binding; GO:0008270 zinc ion binding;	K06273	ZYX; zyxin	hsa04510 Focal adhesion - Homo sapiens (human);	IPR001781;	Zinc finger, LIM-type; _x000D_
Q6NZI2	Cytoskeleton	Caveolae-associated protein 1	CAVIN1	109	0.699	Down	0.00582	K	GO:0050794 regulation of cellular process; GO:0006361 transcription initiation from RNA polymerase I promoter; GO:0006725 cellular aromatic compound metabolic process; GO:0006360 transcription from RNA polymerase I promoter; GO:0060255 regulation of macromolecule metabolic process; GO:0097659 nucleic acid-templated transcription; GO:0019219 regulation of nucleobase-containing compound metabolic p…	GO:0016020 membrane; GO:0005783 endoplasmic reticulum; GO:0098857 membrane microdomain; GO:0071944 cell periphery; GO:0005737 cytoplasm; GO:0032991 macromolecular complex; GO:0044424 intracellular part; GO:0005623 cell; GO:0044422 organelle part; GO:0031974 membrane-enclosed lumen; GO:0005654 nucleoplasm; GO:0070013 intracellular organelle lumen; GO:0098590 plasma membrane region; GO:0044425 memb…	GO:0097159 organic cyclic compound binding; GO:1901363 heterocyclic compound binding; GO:0003723 RNA binding; GO:0042134 rRNA primary transcript binding; GO:0005488 binding; GO:0003676 nucleic acid binding; GO:0005515 protein binding; GO:0019843 rRNA binding;	K19387
Q9UFN0	Cytoskeleton	Protein NipSnap homolog 3A	NIPSNAP3A	45	1.969	Up	0.0268	K		GO:0043226 organelle; GO:0043231 intracellular membrane-bounded organelle; GO:0043229 intracellular organelle; GO:0005634 nucleus; GO:0044464 cell part; GO:0005622 intracellular; GO:0005737 cytoplasm; GO:0044424 intracellular part; GO:0005829 cytosol; GO:0043227 membrane-bounded organelle; GO:0005623 cell; GO:0005739 mitochondrion; GO:0044444 cytoplasmic part;	GO:0005515 protein binding; GO:0005488 binding;				IPR012577; IPR011008;	NIPSNAP; Dimeric alpha-beta barrel; _x000D_
Q9UFN0	Cytoskeleton	Protein NipSnap homolog 3A	NIPSNAP3A	48	1.803	Up	0.0043	K		GO:0043226 organelle; GO:0043231 intracellular membrane-bounded organelle; GO:0043229 intracellular organelle; GO:0005634 nucleus; GO:0044464 cell part; GO:0005622 intracellular; GO:0005737 cytoplasm; GO:0044424 intracellular part; GO:0005829 cytosol; GO:0043227 membrane-bounded organelle; GO:0005623 cell; GO:0005739 mitochondrion; GO:0044444 cytoplasmic part;	GO:0005515 protein binding; GO:0005488 binding;				IPR012577; IPR011008;	NIPSNAP; Dimeric alpha-beta barrel; _x000D_
P17661	Intermediate Filament	Desmin	DES	339	1.368	Up	0.0355	K	GO:0030048 actin filament-based movement; GO:0016043 cellular component organization; GO:0030049 muscle filament sliding; GO:0070252 actin-mediated cell contraction; GO:0003012 muscle system process; GO:0045109 intermediate filament organization; GO:0003008 system process; GO:0045104 intermediate filament cytoskeleton organization; GO:0033275 actin-myosin filament sliding; GO:1903522 regulation o…	GO:0016020 membrane; GO:0044421 extracellular region part; GO:0071944 cell periphery; GO:0044291 cell-cell contact zone; GO:0030054 cell junction; GO:0030016 myofibril; GO:0031982 vesicle; GO:0005737 cytoplasm; GO:0099512 supramolecular fiber; GO:0044424 intracellular part; GO:0005913 cell-cell adherens junction; GO:0030018 Z disc; GO:0005911 cell-cell junction; GO:0099080 supramolecular complex;…	GO:0005515 protein binding; GO:0008092 cytoskeletal protein binding; GO:0042802 identical protein binding; GO:0005200 structural constituent of cytoskeleton; GO:0005198 structural molecule activity; GO:0005488 binding;	K07610	DES; desmin	hsa05414 Dilated cardiomyopathy (DCM) - Homo sapiens (human); hsa05412 Arrhythmogenic right ventricular cardiomyopathy (ARVC) - Homo sapiens (human); hsa05410 Hypertrophic cardiomyopathy (HCM) - Homo sapiens (human);	IPR006821;	Intermediate filament head, DNA-binding domain; _x000D_
P17661	Intermediate Filament	Desmin	DES	297	1.325	Up	0.0361	K	GO:0030048 actin filament-based movement; GO:0016043 cellular component organization; GO:0030049 muscle filament sliding; GO:0070252 actin-mediated cell contraction; GO:0003012 muscle system process; GO:0045109 intermediate filament organization; GO:0003008 system process; GO:0045104 intermediate filament cytoskeleton organization; GO:0033275 actin-myosin filament sliding; GO:1903522 regulation o…	GO:0016020 membrane; GO:0044421 extracellular region part; GO:0071944 cell periphery; GO:0044291 cell-cell contact zone; GO:0030054 cell junction; GO:0030016 myofibril; GO:0031982 vesicle; GO:0005737 cytoplasm; GO:0099512 supramolecular fiber; GO:0044424 intracellular part; GO:0005913 cell-cell adherens junction; GO:0030018 Z disc; GO:0005911 cell-cell junction; GO:0099080 supramolecular complex;…	GO:0005515 protein binding; GO:0008092 cytoskeletal protein binding; GO:0042802 identical protein binding; GO:0005200 structural constituent of cytoskeleton; GO:0005198 structural molecule activity; GO:0005488 binding;	K07610	DES; desmin	hsa05414 Dilated cardiomyopathy (DCM) - Homo sapiens (human); hsa05412 Arrhythmogenic right ventricular cardiomyopathy (ARVC) - Homo sapiens (human); hsa05410 Hypertrophic cardiomyopathy (HCM) - Homo sapiens (human);	IPR006821;	Intermediate filament head, DNA-binding domain; _x000D_
P17661	Intermediate Filament	Desmin	DES	240	0.633	Down	0.00999	K	GO:0030048 actin filament-based movement; GO:0016043 cellular component organization; GO:0030049 muscle filament sliding; GO:0070252 actin-mediated cell contraction; GO:0003012 muscle system process; GO:0045109 intermediate filament organization; GO:0003008 system process; GO:0045104 intermediate filament cytoskeleton organization; GO:0033275 actin-myosin filament sliding; GO:1903522 regulation o…	GO:0016020 membrane; GO:0044421 extracellular region part; GO:0071944 cell periphery; GO:0044291 cell-cell contact zone; GO:0030054 cell junction; GO:0030016 myofibril; GO:0031982 vesicle; GO:0005737 cytoplasm; GO:0099512 supramolecular fiber; GO:0044424 intracellular part; GO:0005913 cell-cell adherens junction; GO:0030018 Z disc; GO:0005911 cell-cell junction; GO:0099080 supramolecular complex;…	GO:0005515 protein binding; GO:0008092 cytoskeletal protein binding; GO:0042802 identical protein binding; GO:0005200 structural constituent of cytoskeleton; GO:0005198 structural molecule activity; GO:0005488 binding;	K07610	DES; desmin	hsa05414 Dilated cardiomyopathy (DCM) - Homo sapiens (human); hsa05412 Arrhythmogenic right ventricular cardiomyopathy (ARVC) - Homo sapiens (human); hsa05410 Hypertrophic cardiomyopathy (HCM) - Homo sapiens (human);	IPR006821;	Intermediate filament head, DNA-binding domain; _x000D_
P35609	Intermediate Filament	Alpha-actinin-2	ACTN2	102	1.543	Up	0.0119	K	GO:0044700 single organism signaling; GO:0044085 cellular component biogenesis; GO:0010941 regulation of cell death; GO:1904385 cellular response to angiotensin; GO:0044237 cellular metabolic process; GO:0010469 regulation of receptor activity; GO:0008152 metabolic process; GO:0065003 macromolecular complex assembly; GO:0032535 regulation of cellular component size; GO:0044093 positive regulation…	GO:0030425 dendrite; GO:0044421 extracellular region part; GO:0099568 cytoplasmic region; GO:0005737 cytoplasm; GO:0044433 cytoplasmic vesicle part; GO:0098858 actin-based cell projection; GO:0099080 supramolecular complex; GO:0005623 cell; GO:0031674 I band; GO:0031143 pseudopodium; GO:0043197 dendritic spine; GO:0044422 organelle part; GO:0043228 non-membrane-bounded organelle; GO:0070062 extra…	GO:0030546 receptor activator activity; GO:0051015 actin filament binding; GO:0005085 guanyl-nucleotide exchange factor activity; GO:0005102 receptor binding; GO:0046983 protein dimerization activity; GO:0030274 LIM domain binding; GO:0005178 integrin binding; GO:0005515 protein binding; GO:0098772 molecular function regulator; GO:0008307 structural constituent of muscle; GO:1902936 phosphatidyli…	K21073	ACTN2_3; actinin alpha 2/3	hsa05412 Arrhythmogenic right ventricular cardiomyopathy (ARVC) - Homo sapiens (human);	IPR014837; IPR002048; IPR001715; IPR011992;	EF-hand, Ca insensitive; EF-hand domain; Calponin homology domain; EF-hand domain pair; _x000D_
P35609	Intermediate Filament	Alpha-actinin-2	ACTN2	227	1.403	Up	0.0148	K	GO:0044700 single organism signaling; GO:0044085 cellular component biogenesis; GO:0010941 regulation of cell death; GO:1904385 cellular response to angiotensin; GO:0044237 cellular metabolic process; GO:0010469 regulation of receptor activity; GO:0008152 metabolic process; GO:0065003 macromolecular complex assembly; GO:0032535 regulation of cellular component size; GO:0044093 positive regulation…	GO:0030425 dendrite; GO:0044421 extracellular region part; GO:0099568 cytoplasmic region; GO:0005737 cytoplasm; GO:0044433 cytoplasmic vesicle part; GO:0098858 actin-based cell projection; GO:0099080 supramolecular complex; GO:0005623 cell; GO:0031674 I band; GO:0031143 pseudopodium; GO:0043197 dendritic spine; GO:0044422 organelle part; GO:0043228 non-membrane-bounded organelle; GO:0070062 extra…	GO:0030546 receptor activator activity; GO:0051015 actin filament binding; GO:0005085 guanyl-nucleotide exchange factor activity; GO:0005102 receptor binding; GO:0046983 protein dimerization activity; GO:0030274 LIM domain binding; GO:0005178 integrin binding; GO:0005515 protein binding; GO:0098772 molecular function regulator; GO:0008307 structural constituent of muscle; GO:1902936 phosphatidyli…	K21073	ACTN2_3; actinin alpha 2/3	hsa05412 Arrhythmogenic right ventricular cardiomyopathy (ARVC) - Homo sapiens (human);	IPR014837; IPR002048; IPR001715; IPR011992;	EF-hand, Ca insensitive; EF-hand domain; Calponin homology domain; EF-hand domain pair; _x000D_
P52179	Intermediate Filament	Myomesin-1	MYOM1	146	0.682	Down	0.0324	K	GO:0014706 striated muscle tissue development; GO:0044085 cellular component biogenesis; GO:0055001 muscle cell development; GO:0044707 single-multicellular organism process; GO:0016043 cellular component organization; GO:0043010 camera-type eye development; GO:0003012 muscle system process; GO:0048869 cellular developmental process; GO:0032989 cellular component morphogenesis; GO:0044699 single-…	GO:0030016 myofibril; GO:0005737 cytoplasm; GO:0032991 macromolecular complex; GO:0099512 supramolecular fiber; GO:0044424 intracellular part; GO:0030018 Z disc; GO:0099080 supramolecular complex; GO:0005623 cell; GO:0031674 I band; GO:0044422 organelle part; GO:0005863 striated muscle myosin thick filament; GO:0043228 non-membrane-bounded organelle; GO:0005856 cytoskeleton; GO:0005622 intracellu…	GO:0051015 actin filament binding; GO:0046983 protein dimerization activity; GO:0044877 macromolecular complex binding; GO:0005515 protein binding; GO:0008307 structural constituent of muscle; GO:0051371 muscle alpha-actinin binding; GO:0097493 structural molecule activity conferring elasticity; GO:0008092 cytoskeletal protein binding; GO:0042802 identical protein binding; GO:0005488 binding; GO:…				IPR003598; IPR007110; IPR013783; IPR003599; IPR003961; IPR013098;	Immunoglobulin subtype 2; Immunoglobulin-like domain; Immunoglobulin-like fold; Immunoglobulin subtype; Fibronectin type III; Immunoglobulin I-set; _x000D_
P54296	Intermediate Filament	Myomesin-2	MYOM2	749	0.739	Down	0.00503	K	GO:0014706 striated muscle tissue development; GO:0044085 cellular component biogenesis; GO:0055001 muscle cell development; GO:0044707 single-multicellular organism process; GO:0016043 cellular component organization; GO:0043010 camera-type eye development; GO:0003012 muscle system process; GO:0048869 cellular developmental process; GO:0032989 cellular component morphogenesis; GO:0044699 single-…	GO:0030016 myofibril; GO:0005737 cytoplasm; GO:0032991 macromolecular complex; GO:0099512 supramolecular fiber; GO:0044424 intracellular part; GO:0030018 Z disc; GO:0099080 supramolecular complex; GO:0005623 cell; GO:0031674 I band; GO:0044422 organelle part; GO:0043228 non-membrane-bounded organelle; GO:0005856 cytoskeleton; GO:0005622 intracellular; GO:0044464 cell part; GO:0016460 myosin II co…	GO:0051015 actin filament binding; GO:0008092 cytoskeletal protein binding; GO:0005488 binding; GO:0042805 actinin binding; GO:0044877 macromolecular complex binding; GO:0003779 actin binding; GO:0005515 protein binding; GO:0051393 alpha-actinin binding; GO:0008307 structural constituent of muscle; GO:0005198 structural molecule activity; GO:0051371 muscle alpha-actinin binding; GO:0097493 struct…				IPR003598; IPR007110; IPR013783; IPR003599; IPR003961; IPR013098;	Immunoglobulin subtype 2; Immunoglobulin-like domain; Immunoglobulin-like fold; Immunoglobulin subtype; Fibronectin type III; Immunoglobulin I-set; _x000D_
Q5VTT5	Intermediate Filament	Myomesin-3	MYOM3	233	1.337	Up	0.0246	K	GO:0044085 cellular component biogenesis; GO:0055001 muscle cell development; GO:0016043 cellular component organization; GO:0003012 muscle system process; GO:0048869 cellular developmental process; GO:0007015 actin filament organization; GO:0032989 cellular component morphogenesis; GO:0044699 single-organism process; GO:0048468 cell development; GO:0009653 anatomical structure morphogenesis; GO:…	GO:0043229 intracellular organelle; GO:0043232 intracellular non-membrane-bounded organelle; GO:0044430 cytoskeletal part; GO:0030016 myofibril; GO:0044446 intracellular organelle part; GO:0005737 cytoplasm; GO:0032991 macromolecular complex; GO:0005859 muscle myosin complex; GO:0099512 supramolecular fiber; GO:0044424 intracellular part; GO:0030018 Z disc; GO:0099080 supramolecular complex; GO:0…	GO:0051015 actin filament binding; GO:0046983 protein dimerization activity; GO:0044877 macromolecular complex binding; GO:0005515 protein binding; GO:0008307 structural constituent of muscle; GO:0051371 muscle alpha-actinin binding; GO:0097493 structural molecule activity conferring elasticity; GO:0008092 cytoskeletal protein binding; GO:0042802 identical protein binding; GO:0005488 binding; GO:…				IPR003598; IPR007110; IPR013783; IPR003599; IPR013151; IPR003961; IPR013098;	Immunoglobulin subtype 2; Immunoglobulin-like domain; Immunoglobulin-like fold; Immunoglobulin subtype; Immunoglobulin; Fibronectin type III; Immunoglobulin I-set; _x000D_
O14958	Calcium Binding/Regulation	Calsequestrin-2	CASQ2	172	1.449	Up	0.0303	K	GO:0044085 cellular component biogenesis; GO:0044700 single organism signaling; GO:0009593 detection of chemical stimulus; GO:0065008 regulation of biological quality; GO:1901017 negative regulation of potassium ion transmembrane transporter activity; GO:0032989 cellular component morphogenesis; GO:1903170 negative regulation of calcium ion transmembrane transport; GO:0010469 regulation of recept…	GO:0016020 membrane; GO:0005783 endoplasmic reticulum; GO:0042175 nuclear outer membrane-endoplasmic reticulum membrane network; GO:0031090 organelle membrane; GO:0030016 myofibril; GO:0014701 junctional sarcoplasmic reticulum membrane; GO:0005737 cytoplasm; GO:0031224 intrinsic component of membrane; GO:0032991 macromolecular complex; GO:0099512 supramolecular fiber; GO:0044424 intracellular par…	GO:0042802 identical protein binding; GO:0042803 protein homodimerization activity; GO:0005488 binding; GO:0043167 ion binding; GO:0046983 protein dimerization activity; GO:0043169 cation binding; GO:0046872 metal ion binding; GO:0005515 protein binding; GO:0005509 calcium ion binding; GO:0048306 calcium-dependent protein binding;				IPR012336;	Thioredoxin-like fold; _x000D_
P08133	Calcium Binding/Regulation	Annexin A6	ANXA6	442	0.723	Down	0.000581	K	GO:0044085 cellular component biogenesis; GO:0050794 regulation of cellular process; GO:0044700 single organism signaling; GO:0016043 cellular component organization; GO:0065008 regulation of biological quality; GO:0072511 divalent inorganic cation transport; GO:0072503 cellular divalent inorganic cation homeostasis; GO:0034220 ion transmembrane transport; GO:0097190 apoptotic signaling pathway; …	GO:0016020 membrane; GO:0044421 extracellular region part; GO:0031090 organelle membrane; GO:0031410 cytoplasmic vesicle; GO:0030054 cell junction; GO:0005737 cytoplasm; GO:0031982 vesicle; GO:0044433 cytoplasmic vesicle part; GO:0044424 intracellular part; GO:0005623 cell; GO:0044422 organelle part; GO:0048770 pigment granule; GO:0005765 lysosomal membrane; GO:0070062 extracellular exosome; GO:0…	GO:1901265 nucleoside phosphate binding; GO:0032934 sterol binding; GO:0046983 protein dimerization activity; GO:0022803 passive transmembrane transporter activity; GO:0022892 substrate-specific transporter activity; GO:0005515 protein binding; GO:0048306 calcium-dependent protein binding; GO:0005496 steroid binding; GO:0015267 channel activity; GO:0022891 substrate-specific transmembrane transpo…	K17094
P50995	Calcium Binding/Regulation	Annexin A11	ANXA11	255	0.562	Down	0.000657	K	GO:0016192 vesicle-mediated transport; GO:0044763 single-organism cellular process; GO:0044699 single-organism process; GO:0050896 response to stimulus; GO:0006897 endocytosis; GO:0010038 response to metal ion; GO:0051234 establishment of localization; GO:0006909 phagocytosis; GO:0006810 transport; GO:0042221 response to chemical; GO:1902578 single-organism localization; GO:0051592 response to ca…	GO:0016020 membrane; GO:0044421 extracellular region part; GO:0031410 cytoplasmic vesicle; GO:0005737 cytoplasm; GO:0031982 vesicle; GO:0044424 intracellular part; GO:0005623 cell; GO:0044422 organelle part; GO:0048770 pigment granule; GO:0043228 non-membrane-bounded organelle; GO:0031974 membrane-enclosed lumen; GO:0070062 extracellular exosome; GO:0005856 cytoskeleton; GO:0005654 nucleoplasm; G…	GO:0003723 RNA binding; GO:0005544 calcium-dependent phospholipid binding; GO:0044877 macromolecular complex binding; GO:0043167 ion binding; GO:0005515 protein binding; GO:0048306 calcium-dependent protein binding; GO:0003823 antigen binding; GO:1901363 heterocyclic compound binding; GO:0097159 organic cyclic compound binding; GO:0005488 binding; GO:0023023 MHC protein complex binding; GO:000554…	K17095
Q13557	Calcium Binding/Regulation	Calcium/calmodulin-dependent protein kinase type II subunit delta	CAMK2D	292	1.456	Up	0.0402	K	GO:0044700 single organism signaling; GO:0044085 cellular component biogenesis; GO:0010941 regulation of cell death; GO:0065008 regulation of biological quality; GO:0007166 cell surface receptor signaling pathway; GO:0014742 positive regulation of muscle hypertrophy; GO:1901897 regulation of relaxation of cardiac muscle; GO:0010766 negative regulation of sodium ion transport; GO:1902306 negative …	GO:0016020 membrane; GO:0005783 endoplasmic reticulum; GO:0042175 nuclear outer membrane-endoplasmic reticulum membrane network; GO:0031410 cytoplasmic vesicle; GO:0031090 organelle membrane; GO:0071944 cell periphery; GO:0031982 vesicle; GO:0005737 cytoplasm; GO:0044433 cytoplasmic vesicle part; GO:0044424 intracellular part; GO:0016528 sarcoplasm; GO:0005623 cell; GO:0044422 organelle part; GO:…	GO:0008200 ion channel inhibitor activity; GO:1901265 nucleoside phosphate binding; GO:0016773 phosphotransferase activity, alcohol group as acceptor; GO:0005085 guanyl-nucleotide exchange factor activity; GO:0046983 protein dimerization activity; GO:0099106 ion channel regulator activity; GO:0005515 protein binding; GO:0017080 sodium channel regulator activity; GO:0004683 calmodulin-dependent pr…	K04515	CAMK2; calcium/calmodulin-dependent protein kinase (CaM kinase) II [EC:2.7.11.17]	hsa04921 Oxytocin signaling pathway - Homo sapiens (human); hsa05152 Tuberculosis - Homo sapiens (human); hsa04728 Dopaminergic synapse - Homo sapiens (human); hsa04722 Neurotrophin signaling pathway - Homo sapiens (human); hsa05031 Amphetamine addiction - Homo sapiens (human); hsa04916 Melanogenesis - Homo sapiens (human); hsa04217 Necroptosis - Homo sapiens (human); hsa04020 Calcium signaling p…	IPR000719; IPR013543; IPR011009; IPR032710;	Protein kinase domain; Calcium/calmodulin-dependent protein kinase II, association-domain; Protein kinase-like domain; NTF2-like domain; _x000D_
Q6NUK1	Calcium Binding/Regulation	Calcium-binding mitochondrial carrier protein SCaMC-1	SLC25A24	320	1.555	Up	0.0123	K	GO:0050794 regulation of cellular process; GO:0033554 cellular response to stress; GO:0010941 regulation of cell death; GO:0015867 ATP transport; GO:0006839 mitochondrial transport; GO:0044699 single-organism process; GO:0015868 purine ribonucleotide transport; GO:0050896 response to stimulus; GO:0051503 adenine nucleotide transport; GO:0051234 establishment of localization; GO:1902578 single-org…	GO:0043229 intracellular organelle; GO:0016020 membrane; GO:0044429 mitochondrial part; GO:0031090 organelle membrane; GO:0031967 organelle envelope; GO:0044446 intracellular organelle part; GO:0005737 cytoplasm; GO:0031224 intrinsic component of membrane; GO:0044424 intracellular part; GO:0005623 cell; GO:0016021 integral component of membrane; GO:0044422 organelle part; GO:0005739 mitochondrion…	GO:0015216 purine nucleotide transmembrane transporter activity; GO:1901505 carbohydrate derivative transporter activity; GO:0015075 ion transmembrane transporter activity; GO:0043167 ion binding; GO:0022892 substrate-specific transporter activity; GO:0000295 adenine nucleotide transmembrane transporter activity; GO:0015932 nucleobase-containing compound transmembrane transporter activity; GO:002…	K14684			IPR023395; IPR011992; IPR002048;	Mitochondrial carrier domain; EF-hand domain pair; EF-hand domain; _x000D_
Q99584	Calcium Binding/Regulation	Protein S100-A13	S100A13	51	1.337	Up	0.0163	K	GO:0002279 mast cell activation involved in immune response; GO:0065008 regulation of biological quality; GO:0045321 leukocyte activation; GO:0023051 regulation of signaling; GO:1902533 positive regulation of intracellular signal transduction; GO:0044699 single-organism process; GO:0045576 mast cell activation; GO:0015031 protein transport; GO:0051234 establishment of localization; GO:0010646 reg…	GO:0016020 membrane; GO:0005615 extracellular space; GO:0044421 extracellular region part; GO:0071944 cell periphery; GO:0031982 vesicle; GO:0005737 cytoplasm; GO:0044424 intracellular part; GO:0005623 cell; GO:0044422 organelle part; GO:0043228 non-membrane-bounded organelle; GO:0070062 extracellular exosome; GO:0031974 membrane-enclosed lumen; GO:0070013 intracellular organelle lumen; GO:000562…	GO:0019838 growth factor binding; GO:0005102 receptor binding; GO:0046983 protein dimerization activity; GO:0043167 ion binding; GO:0005515 protein binding; GO:0005507 copper ion binding; GO:0008270 zinc ion binding; GO:0050786 RAGE receptor binding; GO:0042802 identical protein binding; GO:0046914 transition metal ion binding; GO:0005488 binding; GO:0042803 protein homodimerization activity; GO:…				IPR011992; IPR013787;	EF-hand domain pair; S100/CaBP-9k-type, calcium binding, subdomain; _x000D_
